# Supplementary material for: Rapid Multiplex Genotyping of 20 HLA-A*02:01 Restricted Minor Histocompatibility Antigens
Source: Front Immunol. 2019 Jun 4;10:1226. doi: 10.3389/fimmu.2019.01226 (PMC6593292; doi:10.3389/fimmu.2019.01226)
Supplement: Supplementary file 5 [file Table_1.XLSX]

## Sheet: table 1
Color channel	Target	A02-I reference			Comments
		ASP	Probe	Common primer
I	Her2/Neu	GGTGCCACTCTGGAAAGGC	TTGCCTTTGGGGGTGCCGTGGA	GGTGTCAAGTACTCGGGGTT
II	HA1	CTTAAGGAGTGTGTGTTGCG	AGAGCCACGGGGACACCGAG	GGTCTGGCTCTGTCTTCCAC	Double ASP amount, ASPs from DOI:10.1371/journal.pone.0000042
III	HA2	CAGCTCCTGGTAGGGGTTCcC	CCTCACCGATGTAGGTGTAGATGCGGC	CTACCCCTGCTGTGTCCAG
IV	UTA2-1	ATCATTGCAAGTTAAAAATAGTCAGCTTgT	AAGGCAGACCTCAGCTGTACCATCACA	CTTTTGTCAGTTTGCGTGGC
V	B2M	ATCCGACATTGAAGTTGACTTACTG	TGGAGAGAGAATTGAAAAAGTGGAGCATTC	AGACCAGTCCTTGCTGAAAGA
Color channel	Target	A02-I alternative
		ASP	Probe	Common primer
I	Her2/Neu	GGTGCCACTCTGGAAAGGG	TTGCCTTTGGGGGTGCCGTGGA	GGTGTCAAGTACTCGGGGTT
II	HA1	CTTAAGGAGTGTGTGCTGCA	AGAGCCACGGGGACACCGAG	GGTCTGGCTCTGTCTTCCAC	Double ASP amount, ASPs from DOI:10.1371/journal.pone.0000042
III	HA2	CAGCTCCTGGTAGGGGTTCcT	CCTCACCGATGTAGGTGTAGATGCGGC	CTACCCCTGCTGTGTCCAG
IV	UTA2-1	ATCATTGCAAGTTAAAAATAGTCAGCTTaC	AAGGCAGACCTCAGCTGTACCATCACA	CTTTTGTCAGTTTGCGTGGC
V	B2M	ATCCGACATTGAAGTTGACTTACTG	TGGAGAGAGAATTGAAAAAGTGGAGCATTC	AGACCAGTCCTTGCTGAAAGA
Color channel	Target	A02-II reference
		ASP	Probe	Common primer
I	ADIR	CGCCAGCTTTGGCTCTTTT	TCCTGCTGCTGCTCCCGG	TCGTCGGTTCCCTCCCAC
II	CLYBL	GGAAAGCGTCTCTAGCAGCcG	CCCCAGACTTGGATATAGTTCCTCATCCC	CAGGTACATAAAGCACTGCCCTC
III	C19ORF48	CTGACAGCATCCCTCCAGAtA	CTGCTGTTTCCTGCCTAGGCGTGG	CGAGATAGCCAGCTCAGTGTC	Com.primer - DOI: 10.1158/1078-0432.CCR-08-0028
IV	TRIM22	TATGGCTGTGCCTCCCTGcC	TGTCACAAACCACGGAGCACTCATC	GGTCGAGAAAAGCGACATCC
V	B2M	ATCCGACATTGAAGTTGACTTACTG	TGGAGAGAGAATTGAAAAAGTGGAGCATTC	AGACCAGTCCTTGCTGAAAGA
Color channel	Target	A02-II alternative
		ASP	Probe	Common primer
I	ADIR	CGCCAGCTTTGGCTCTTTC	TCCTGCTGCTGCTCCCGG	TCGTCGGTTCCCTCCCAC
II	CLYBL	CAGGAAAGCGTCTCTAGCAGCcT	CCCCAGACTTGGATATAGTTCCTCATCCC	CAGGTACATAAAGCACTGCCCTC
III	C19ORF48	CTGACAGCATCCCTCCAGAtT	CTGCTGTTTCCTGCCTAGGCGTGG	CGAGATAGCCAGCTCAGTGTC	Com.primer - DOI: 10.1158/1078-0432.CCR-08-0028
IV	TRIM22	TATGGCTGTGCCTCCCTGcT	TGTCACAAACCACGGAGCACTCATC	GGTCGAGAAAAGCGACATCC
V	B2M	ATCCGACATTGAAGTTGACTTACTG	TGGAGAGAGAATTGAAAAAGTGGAGCATTC	AGACCAGTCCTTGCTGAAAGA
Color channel	Target	A02-III reference
		ASP	Probe	Common primer
I	PRCP	GCAAACACCAACATAGCTTTCAaT	CAGCCACATCCCACATGAACCCC	ATGGTTTGCCAAAAGGTTCAGT
II	SSR1	CTGCTTTTTCTGTATTTTATCATTAGGCaT	TTAGCAGTGGCACAAGAaCTTACAGAGGA	ACCTCGGCTTCATCATCTTCATC
III	WNK1	TTGAGAAGAACACTTAGTCCAGAGAcG	CACAGTGACTTCTGCGGTTGGTGTAAG	TTACAGTTTGTGTCCCAGGCATA
IV	T4A1	TACACCTACTGGAGTGCTGGAcC	CAGAACAGCAGCAGCTTCCACAACTGG	GGGGTCTTCACAGAGCCATC
V	B2M	ATCCGACATTGAAGTTGACTTACTG	TGGAGAGAGAATTGAAAAAGTGGAGCATTC	AGACCAGTCCTTGCTGAAAGA
Color channel	Target	A02-III alternative
		ASP	Probe	Common primer
I	PRCP	GCAAACACCAACATAGCTTTCAtG	CAGCCACATCCCACATGAACCCC	ATGGTTTGCCAAAAGGTTCAGT
II	SSR1	CTGCTTTTTCTGTATTTTATCATTAGGCaC	TTAGCAGTGGCACAAGAaCTTACAGAGGA	ACCTCGGCTTCATCATCTTCATC
III	WNK1	TTGAGAAGAACACTTAGTCCAGAGAaT	CACAGTGACTTCTGCGGTTGGTGTAAG	TTACAGTTTGTGTCCCAGGCATA
IV	T4A1	TACACCTACTGGAGTGCTGGAaA	CAGAACAGCAGCAGCTTCCACAACTGG	GGGGTCTTCACAGAGCCATC
V	B2M	ATCCGACATTGAAGTTGACTTACTG	TGGAGAGAGAATTGAAAAAGTGGAGCATTC	AGACCAGTCCTTGCTGAAAGA
Color channel	Target	A02-IV reference
		ASP	Probe	Common primer
I	HA8	TGCAGTCAGCAGATCACCG	CTCTGGACAAAGTGTTAGAGKTACAGCCAG	CTTCTGGGCAACAGTTATGGA	ASP and com.primer - doi:10.1371/journal.pone.0000042
II	HIVEP1	CTGCTGGTCACTTCTTATGGTAACgT	CAAACTGGGATTACAGCCCAGAGCATTC	GGAACAGACGCCCCAGATAA
III	LB-NISCH	GCTGGAGCTGGGACTTCtG	CCTCTGCTGGGACCTCCTGGGG	GGATACAGCAATGACCAGCG
IV	UGT2B17	CAAGAATTCATCATGATCAACCG	TTGTCATGCGCCATAAAGGAGCCAA	AAAACAGGCAACATTTTGTGATC	ASP and com.primer adapted from DOI: 10.1084/jem.20030044
V	B2M	ATCCGACATTGAAGTTGACTTACTG	TGGAGAGAGAATTGAAAAAGTGGAGCATTC	AGACCAGTCCTTGCTGAAAGA
Color channel	Target	A02-IV alternative
		ASP	Probe	Common primer
I	HA8	TGCAGTCAGCAGATCACCC	CTCTGGACAAAGTGTTAGAGKTACAGCCAG	CTTCTGGGCAACAGTTATGGA	ASP and com.primer - doi:10.1371/journal.pone.0000042
II	HIVEP1	CTGCTGGTCACTTCTTATGGTAACgC	CAAACTGGGATTACAGCCCAGAGCATTC	GGAACAGACGCCCCAGATAA
III	LB-NISCH	GGCTGGAGCTGGGACTTCtA	CCTCTGCTGGGACCTCCTGGGG	GGATACAGCAATGACCAGCG
IV	UGT2B17	CAAGAATTCATCATGATCAACCG	TTGTCATGCGCCATAAAGGAGCCAA	AAAACAGGCAACATTTTGTGATC	ASP and com.primer adapted from DOI: 10.1084/jem.20030044
V	B2M	ATCCGACATTGAAGTTGACTTACTG	TGGAGAGAGAATTGAAAAAGTGGAGCATTC	AGACCAGTCCTTGCTGAAAGA
Color channel	Target	A02-V reference
		ASP	Probe	Common primer
I	CCL4-1T	GTCTGTGCTGATCCCAGTGtAT	CTGGGTCCAGGAGTACGTGTATGACCTG	CAGGTGACCTTCCCTGAAGA
II	NCAPD3-1Q	CAGATCCAGAAAGCCTGGTTGCGt	TCCCGGTGGTGATGGACTGCG	TGACTGTGATGCCGGATGTT
III	NDC80-1P	CACTAGAAACATCTTGAGGAGCAGATaG	TGAAGAATGCATGTCAGAAGATCTCTCGG	AGAGTAGCTTTCTTCTCATACTTATCTC
IV	WDR27-1L	GGTGCTGTGTTTACAGTTGAGCaT	CATGTTGTTGCCGTGTGTGCTGG	CCAGCATGAATATTTTGTTTCC
V	B2M	ATCCGACATTGAAGTTGACTTACTG	TGGAGAGAGAATTGAAAAAGTGGAGCATTC	AGACCAGTCCTTGCTGAAAGA
Color channel	Target	A02-V alternative
		ASP	Probe	Common primer
I	CCL4-1T	CTGTGCTGATCCCAGTGtGA	CTGGGTCCAGGAGTACGTGTATGACCTG	CAGGTGACCTTCCCTGAAGA
II	NCAPD3-1Q	AGATCCAGAAAGCCTGGTTGaA	TCCCGGTGGTGATGGACTGCG	TGACTGTGATGCCGGATGTT
III	NDC80-1P	CACTAGAAACATCTTGAGGAGCAGATaC	TGAAGAATGCATGTCAGAAGATCTCTCGG	AGAGTAGCTTTCTTCTCATACTTATCTC
IV	WDR27-1L	GGTGCTGTGTTTACAGTTGAGCaC	CATGTTGTTGCCGTGTGTGCTGG	CCAGCATGAATATTTTGTTTCC
V	B2M	ATCCGACATTGAAGTTGACTTACTG	TGGAGAGAGAATTGAAAAAGTGGAGCATTC	AGACCAGTCCTTGCTGAAAGA
