# Supplementary material for: Rapid Multiplex Genotyping of 20 HLA-A*02:01 Restricted Minor Histocompatibility Antigens
Source: Front Immunol. 2019 Jun 4;10:1226. doi: 10.3389/fimmu.2019.01226 (PMC6593292; doi:10.3389/fimmu.2019.01226)
Supplement: Supplementary file 6 [file Table_2.XLSX]

## Sheet: table 2
Target	Forward	Reverse	Product, bp	Reference
C19ORF48	CGAGATAGCCAGCTCAGTGTC	GCACTGGGCTCATTAACCTT	410	DOI: 10.1158/1078-0432.CCR-08-0028
HA-1/A2	ACTCCTACACATCCCTCAGA	GTCGTCGAGGACATCTCCC	254	Fw primer from DOI:10.1371/journal.pone.0000042
HA-2	ACAGTCTCTGAGTGGCTCAG	CACAGCATAGAGATGGGGTG	352	Fw primer from DOI:10.1371/journal.pone.0000042
HA-8	CTGGGCAACAGTTATGGAAAACC	TTAGCTGGTTAACTTGGTTGGC	412
HER-2/NEU	CTACAGCGGTACAGTGAGGAC	GGTGTCAAGTACTCGGGGTT	413
LB-ADIR-1F	CAGACAGGGTTTCGGGTTCC	GTCCTCGTCACAGTCGTCG	434
LB-CCL4-1T	GCAGAGGAAGATGCAAAGGATAAAG	GGAGAGGAGTCCTGAGTATGGA	262
LB-CLYBL-1Y	CTGGACTAACCCCAATCACG	TCGAGCACTGCACAATCTACA	186
LB-HIVEP1-1S	GAGAGAACCTGAGCACAGCC	TGGAAAGAAACTGGGGAGGC	507
LB-NCAPD3-1Q	TACCTCAGTTCCTGGCTTTCG	TGATCACAACTTCCCTGACTTG	285
LB-NDC80-1P	ATTGCAGGAGTGAGCCACCAT	ACCTTGCCTTCTCACCATTTGAA	388
LB-NISCH-1A	TGGAAGTCCCCAGTAACCCA	TGGAAGAGCTCGATGATGGC	452
LB-PRCP-1D	TCCAGTGGCAGGCTCAATAA	CGTGGATGACTAGTGGATGAGC	700
LB-SSR1-1S	GTTCATCTTCTTCTACCTCGGCT	CATCATTCAGGTGAACTGGGA	231
LB-WNK1-1I	CTGAGCCTTGAGAGTCTGACAT	GGCTAGAATAAGCAGGAACTCTGA	425
T4A1	GGTCACTTTCAGCACCCACA	TTCTACTCTGTGCCCCACACC	361
TRIM22	TCCTGGGCGTACACAGTAAAAT	GGTCGAGAAAAGCGACATCC	328
UGT2B17/A2	CAAGAATTCATCATGATCAACCG	AAAACAGGCAACATTTTGTGATC	205	adapted from DOI: 10.1084/jem.20030044
UTA2-1	AGCAACAGGTTGATTGGACACA	TGCTGTTGAAAGCTGGTCCTTA	394
WDR27-1L	CCCATCAGCTAAACCCTTCCG	ATGCATTTGGTAAACTGGCACT	215
UGT2B17/A2	CCCACTTCTTCAGATCATATGCTT	TGTGTTGGGAATATTCTGACTATAA	354	For UGT2B17 seq, from doi:10.1371/journal.pone.0000042
