# Supplementary material for: Rapid Multiplex Genotyping of 20 HLA-A*02:01 Restricted Minor Histocompatibility Antigens
Source: Front Immunol. 2019 Jun 4;10:1226. doi: 10.3389/fimmu.2019.01226 (PMC6593292; doi:10.3389/fimmu.2019.01226)
Supplement: Supplementary file 7 [file Table_3.XLSX]

## Sheet: table 3
Target	Forward	Reverse	Product, bp
TRIM22	TCCTGGGCGTACACAGTAAAAT	AACCCCAATACaACAGGGAGGCACAGCCATAA	233
TRIM22	TGCCTCCCTGTtGTATTGGGGTTTTCCTAGAC	GGTCGAGAAAAGCGACATCC	118
