# Supplementary material for: Rapid Multiplex Genotyping of 20 HLA-A*02:01 Restricted Minor Histocompatibility Antigens
Source: Front Immunol. 2019 Jun 4;10:1226. doi: 10.3389/fimmu.2019.01226 (PMC6593292; doi:10.3389/fimmu.2019.01226)
Supplement: Supplementary file 9 [file Data_Sheet_1.ZIP]

Archive with 272 entries (250 files):
- AS-qPCR/
- AS-qPCR/People_typing_I.pcrd
- AS-qPCR/People_typing_I.rdml
- AS-qPCR/People_typing_II.pcrd
- AS-qPCR/People_typing_II.rdml
- AS-qPCR/Plasmids_I.pcrd
- AS-qPCR/Plasmids_I.rdml
- AS-qPCR/Plasmids_II.pcrd
- AS-qPCR/Plasmids_II.rdml
- AS-qPCR/Plasmids_III.pcrd
- AS-qPCR/Plasmids_III.rdml
- seq/
- seq/C19ORF48/
- seq/C19ORF48/C19ORF48 miHa - A - alt - immune.gb
- seq/C19ORF48/C19ORF48 miHa - T - ref -  notimmune.gb
- seq/C19ORF48/c19orf_p180_D1.ab1
- seq/C19ORF48/c19orf_p181_E1.ab1
- seq/C19ORF48/c19orf_p198_30_fw_B1.ab1
- seq/C19ORF48/c19orf_p207_B1.ab1
- seq/C19ORF48/c19orf_p208_C1.ab1
- seq/C19ORF48/c19orf_p298_B1.ab1
- seq/C19ORF48/c19orf_p299_C1.ab1
- seq/C19ORF48/c19orf_p444_D1.ab1
- seq/C19ORF48/c19orf_p908_A1.ab1
- seq/C19ORF48/c19orf_p909_A1.ab1
- seq/HA-1/
- seq/HA-1/16_H2_ha1_p198.ab1
- seq/HA-1/49_A7_HA1_p908.ab1
- seq/HA-1/50_B7_HA1_p909.ab1
- seq/HA-1/51_C7_HA1_p207.ab1
- seq/HA-1/52_D7_HA1_p208.ab1
- seq/HA-1/53_E7_HA1_p180.ab1
- seq/HA-1/54_F7_HA1_p181.ab1
- seq/HA-1/55_G7_HA1_p298.ab1
- seq/HA-1/56_H7_HA1_p299.ab1
- seq/HA-1/HA1-A_imm_PCR_matrix - alt (modified).gb
- seq/HA-1/HA1-G_non-imm_PCR_matrix - ref (modified).gb
- seq/HA-1/ha1_p444_G12.ab1
- seq/HA-2/
- seq/HA-2/1_A1_ha2_p908.ab1
- seq/HA-2/2_B1_ha2_p909.ab1
- seq/HA-2/3_C1_ha2_p207.ab1
- seq/HA-2/4_D1_ha2_p208.ab1
- seq/HA-2/5_E1_ha2_p298.ab1
- seq/HA-2/61_E8_HA2_p180.ab1
- seq/HA-2/62_F8_HA2_p181.ab1
- seq/HA-2/6_F1_ha2_p299.ab1
- seq/HA-2/7_G1_ha2_p444.ab1
- seq/HA-2/8_H1_ha2_p198.ab1
- seq/HA-2/HA2 miHa imm - C - ref (reversed).gb
- seq/HA-2/HA2 miHa not imm - T - alt (reversed).gb
- seq/HA-8/
- seq/HA-8/32_A5_ha8_p181_redone.ab1
- seq/HA-8/HA-8(-)_SNP_Freq - alt.gb
- seq/HA-8/HA-8(_)_SNP_Freq - ref (modified).gb
- seq/HA-8/HA-8_p207_F1.ab1
- seq/HA-8/ha8_p180_D8.ab1
- seq/HA-8/ha8_p198_H10.ab1
- seq/HA-8/ha8_p208_C8.ab1
- seq/HA-8/ha8_p298_E4.ab1
- seq/HA-8/ha8_p299_F4.ab1
- seq/HA-8/ha8_p444_G10.ab1
- seq/HA-8/ha8_p908_A8.ab1
- seq/HA-8/ha8_p909_B8.ab1
- seq/HER2/
- seq/HER2/HER2-Neu C allele - ref.gb
- seq/HER2/HER2-Neu G allele - alt.gb
- seq/HER2/her2_p180_C4.ab1
- seq/HER2/her2_p181_D4.ab1
- seq/HER2/her2_p198_H4.ab1
- seq/HER2/her2_p207_A4.ab1
- seq/HER2/her2_p208_B4.ab1
- seq/HER2/her2_p298_E4.ab1
- seq/HER2/her2_p299_F4.ab1
- seq/HER2/her2_p444_G4.ab1
- seq/HER2/her2_p908_G3.ab1
- seq/HER2/her2_p909_H3.ab1
- seq/LB-ADIR-1F/
- seq/LB-ADIR-1F/17_A3_adir_p181.ab1
- seq/LB-ADIR-1F/18_B3_adir_p299.ab1
- seq/LB-ADIR-1F/19_C3_adir_p198.ab1
- seq/LB-ADIR-1F/1_A1_ADIR_p908.ab1
- seq/LB-ADIR-1F/2_B1_ADIR_p909.ab1
- seq/LB-ADIR-1F/3_C1_ADIR_p207.ab1
- seq/LB-ADIR-1F/4_D1_ADIR_p208.ab1
- seq/LB-ADIR-1F/5_E1_ADIR_p180.ab1
- seq/LB-ADIR-1F/adir_p298_A12.ab1
- seq/LB-ADIR-1F/adir_p444_B12.ab1
- seq/LB-ADIR-1F/LB-ADIR-1  miHa - C - not immune - alt.gb
- seq/LB-ADIR-1F/LB-ADIR-1F  miHa - T - immune - ref.gb
- seq/LB-CCL4-1T/
- seq/LB-CCL4-1T/1_A12_CCL4_p908.ab1
- seq/LB-CCL4-1T/25_A4_ccl4_p180.ab1
- seq/LB-CCL4-1T/26_B4_ccl4_p181.ab1
- seq/LB-CCL4-1T/27_C4_ccl4_p299.ab1
- seq/LB-CCL4-1T/2_B12_CCL4_p909.ab1
- seq/LB-CCL4-1T/3_C12_CCL4_p207.ab1
- seq/LB-CCL4-1T/4_D12_CCL4_p208.ab1
- seq/LB-CCL4-1T/ccl4_p198_D3.ab1
- seq/LB-CCL4-1T/ccl4_p298_A3.ab1
- seq/LB-CCL4-1T/ccl4_p444_C3.ab1
- seq/LB-CCL4-1T/rs1719152 miHa A - immune - alt.gb
- seq/LB-CCL4-1T/rs1719152 miHa T - not immune - ref.gb
- seq/LB-CLYBL-1Y/
- seq/LB-CLYBL-1Y/28_D4_clybl_p181.ab1
- seq/LB-CLYBL-1Y/29_E4_clybl_p299.ab1
- seq/LB-CLYBL-1Y/CLYBL miHa - G - not immune.gb
- seq/LB-CLYBL-1Y/CLYBL miHa - T - immune.gb
- seq/LB-CLYBL-1Y/clybl_p180_E1.ab1
- seq/LB-CLYBL-1Y/clybl_p198_A11.ab1
- seq/LB-CLYBL-1Y/clybl_p207_C1.ab1
- seq/LB-CLYBL-1Y/clybl_p208_D5.ab1
- seq/LB-CLYBL-1Y/clybl_p298_F1.ab1
- seq/LB-CLYBL-1Y/clybl_p444_G5.ab1
- seq/LB-CLYBL-1Y/clybl_p908_A5.ab1
- seq/LB-CLYBL-1Y/clybl_p909_B1.ab1
- seq/LB-HIVEP1-1S/
- seq/LB-HIVEP1-1S/9_A2_hive_p198.ab1
- seq/LB-HIVEP1-1S/HIVEP1 miHa - A - not immune - ref.gb
- seq/LB-HIVEP1-1S/HIVEP1 miHa - G - immune - alt.gb
- seq/LB-HIVEP1-1S/hive_p180_D2.ab1
- seq/LB-HIVEP1-1S/hive_p181_E2.ab1
- seq/LB-HIVEP1-1S/hive_p207_B2.ab1
- seq/LB-HIVEP1-1S/hive_p208_C2.ab1
- seq/LB-HIVEP1-1S/hive_p298_F2.ab1
- seq/LB-HIVEP1-1S/hive_p299_G2.ab1
- seq/LB-HIVEP1-1S/hive_p444_H2.ab1
- seq/LB-HIVEP1-1S/hive_p908_H1.ab1
- seq/LB-HIVEP1-1S/hive_p909_A2.ab1
- seq/LB-NCAPD3-1Q/
- seq/LB-NCAPD3-1Q/30_F4_ncapd3_p181.ab1
- seq/LB-NCAPD3-1Q/31_G4_ncapd3_p299.ab1
- seq/LB-NCAPD3-1Q/ncapd3_p180_D6.ab1
- seq/LB-NCAPD3-1Q/ncapd3_p198_H2.ab1
- seq/LB-NCAPD3-1Q/ncapd3_p207_B2.ab1
- seq/LB-NCAPD3-1Q/ncapd3_p208_C6.ab1
- seq/LB-NCAPD3-1Q/ncapd3_p298_E2.ab1
- seq/LB-NCAPD3-1Q/ncapd3_p444_G2.ab1
- seq/LB-NCAPD3-1Q/ncapd3_p908_H1.ab1
- seq/LB-NCAPD3-1Q/ncapd3_p909_A2.ab1
- seq/LB-NCAPD3-1Q/rs12292394 miHa - C - ref - not immune (reversed).gb
- seq/LB-NCAPD3-1Q/rs12292394 miHa - T - alt - immune (reversed).gb
- seq/LB-NDC80-1P/
- seq/LB-NDC80-1P/10_B2_ndc80_p908.ab1
- seq/LB-NDC80-1P/11_C2_ndc80_p198.ab1
- seq/LB-NDC80-1P/ndc80_p180_D7.ab1
- seq/LB-NDC80-1P/ndc80_p181_E7.ab1
- seq/LB-NDC80-1P/ndc80_p207_B7.ab1
- seq/LB-NDC80-1P/ndc80_p208_C3.ab1
- seq/LB-NDC80-1P/ndc80_p298_F7.ab1
- seq/LB-NDC80-1P/ndc80_p299_G3.ab1
- seq/LB-NDC80-1P/ndc80_p444_H7.ab1
- seq/LB-NDC80-1P/ndc80_p909_A3.ab1
- seq/LB-NDC80-1P/rs9051 miHa - C - alt -  immune - P.gb
- seq/LB-NDC80-1P/rs9051 miHa - G - ref - not immune - A.gb
- seq/LB-NISCH-1A/
- seq/LB-NISCH-1A/12_D2_nisch_p444.ab1
- seq/LB-NISCH-1A/NISCH miHa - C - immune - ref.gb
- seq/LB-NISCH-1A/NISCH miHa - T - not immune - alt.gb
- seq/LB-NISCH-1A/nisch_p180_C11.ab1
- seq/LB-NISCH-1A/nisch_p181_H10.ab1
- seq/LB-NISCH-1A/nisch_p198_D11.ab1
- seq/LB-NISCH-1A/nisch_p207_E10.ab1
- seq/LB-NISCH-1A/nisch_p208_F10.ab1
- seq/LB-NISCH-1A/nisch_p298_A11.ab1
- seq/LB-NISCH-1A/nisch_p299_F11.ab1
- seq/LB-NISCH-1A/nisch_p908_C10.ab1
- seq/LB-NISCH-1A/nisch_p909_D10.ab1
- seq/LB-PRCP-1D/
- seq/LB-PRCP-1D/13_E2_prcp_p908.ab1
- seq/LB-PRCP-1D/14_F2_prcp_p909.ab1
- seq/LB-PRCP-1D/15_G2_prcp_p198.ab1
- seq/LB-PRCP-1D/LB-PRCP-1D miHa - G - immune - alt.gb
- seq/LB-PRCP-1D/LB-PRCP-1D miHa - T - not immune - ref.gb
- seq/LB-PRCP-1D/prcp_p180_F2.ab1
- seq/LB-PRCP-1D/prcp_p181_G4.ab1
- seq/LB-PRCP-1D/prcp_p207_F1.ab1
- seq/LB-PRCP-1D/prcp_p208_B3.ab1
- seq/LB-PRCP-1D/prcp_p298_H4.ab1
- seq/LB-PRCP-1D/prcp_p299_C11.ab1
- seq/LB-PRCP-1D/prcp_p444_H11.ab1
- seq/LB-SSR1-1S/
- seq/LB-SSR1-1S/SSR1 miHa A not immune - ref.gb
- seq/LB-SSR1-1S/SSR1 miHa G immune - alt.gb
- seq/LB-SSR1-1S/ssr1_p180_A12.ab1
- seq/LB-SSR1-1S/ssr1_p181_B12.ab1
- seq/LB-SSR1-1S/ssr1_p198_F12.ab1
- seq/LB-SSR1-1S/ssr1_p207_G11.ab1
- seq/LB-SSR1-1S/ssr1_p208_H11.ab1
- seq/LB-SSR1-1S/ssr1_p298_C12.ab1
- seq/LB-SSR1-1S/ssr1_p299_D12.ab1
- seq/LB-SSR1-1S/ssr1_p444_E12.ab1
- seq/LB-SSR1-1S/ssr1_p908_E11.ab1
- seq/LB-SSR1-1S/ssr1_p909_F11.ab1
- seq/LB-WNK1-1I/
- seq/LB-WNK1-1I/20_D3_wnk1_p909.ab1
- seq/LB-WNK1-1I/21_E3_wnk1_p298.ab1
- seq/LB-WNK1-1I/22_F3_wnk1_p299.ab1
- seq/LB-WNK1-1I/41_A6_WNK1_p908.ab1
- seq/LB-WNK1-1I/43_C6_WNK1_p207.ab1
- seq/LB-WNK1-1I/44_D6_WNK1_p208.ab1
- seq/LB-WNK1-1I/45_E6_WNK1_p180.ab1
- seq/LB-WNK1-1I/46_F6_WNK1_p181.ab1
- seq/LB-WNK1-1I/WNK1 miHa - G - not immune - ref.gb
- seq/LB-WNK1-1I/WNK1 miHa - T - Immune - alt.gb
- seq/LB-WNK1-1I/wnk1_p198_H1.ab1
- seq/LB-WNK1-1I/wnk1_p444_E12.ab1
- seq/T4A1/
- seq/T4A1/17_A3_T4A1_p908.ab1
- seq/T4A1/18_B3_T4A1_p909.ab1
- seq/T4A1/21_E3_T4A1_p180.ab1
- seq/T4A1/24_H3_T4A1_p299.ab1
- seq/T4A1/t4a1_p181_D11.ab1
- seq/T4A1/t4a1_p198_G1.ab1
- seq/T4A1/t4a1_p207_B11.ab1
- seq/T4A1/t4a1_p208_C11.ab1
- seq/T4A1/t4a1_p298_E11.ab1
- seq/T4A1/t4a1_p444_F11.ab1
- seq/T4A1/TRIM42 miHa - A - not immune - alt.gb
- seq/T4A1/TRIM42 miHa - C - immune - ref.gb
- seq/TRIM22/
- seq/TRIM22/10_B2_TRIM22_p909.ab1
- seq/TRIM22/11_C2_TRIM22_p207.ab1
- seq/TRIM22/12_D2_TRIM22_p208.ab1
- seq/TRIM22/13_E2_TRIM22_p180.ab1
- seq/TRIM22/14_F2_TRIM22_p181.ab1
- seq/TRIM22/15_G2_TRIM22_p298.ab1
- seq/TRIM22/16_H2_TRIM22_p299.ab1
- seq/TRIM22/9_A2_TRIM22_p908.ab1
- seq/TRIM22/TRIM22 miHa - C - notimmune - ref.gb
- seq/TRIM22/TRIM22 miHa - T - immune - alt.gb
- seq/TRIM22/trim22_p198_F3.ab1
- seq/TRIM22/trim22_p444_E3.ab1
- seq/UGT2B17_A2/
- seq/UGT2B17_A2/23_G3_ugt2b17_p181.ab1
- seq/UGT2B17_A2/24_H3_ugt2b17_p298.ab1
- seq/UGT2B17_A2/25_A4_UGT2B17_p908.ab1
- seq/UGT2B17_A2/26_B4_UGT2B17_p909.ab1
- seq/UGT2B17_A2/27_C4_UGT2B17_p207.ab1
- seq/UGT2B17_A2/28_D4_UGT2B17_p208.ab1
- seq/UGT2B17_A2/29_E4_UGT2B17_p180.ab1
- seq/UGT2B17_A2/32_H4_UGT2B17_p299.ab1
- seq/UGT2B17_A2/UGT2B15 e1.gb
- seq/UGT2B17_A2/UGT2B17 e1.gb
- seq/UGT2B17_A2/UGT2B17_P198_H12.ab1
- seq/UGT2B17_A2/ugt2b17_P444_G12.ab1
- seq/UTA2-1/
- seq/UTA2-1/UTA2-1 (reversed) immune - T - ref.gb
- seq/UTA2-1/UTA2-1 (reversed) not immnune - C - alt.gb
- seq/UTA2-1/uta2_p180_E9.ab1
- seq/UTA2-1/uta2_p181_F9.ab1
- seq/UTA2-1/uta2_p198_B11.ab1
- seq/UTA2-1/uta2_p207_H11.ab1
- seq/UTA2-1/uta2_p208_D9.ab1
- seq/UTA2-1/uta2_p298_G9.ab1
- seq/UTA2-1/uta2_p299_H9.ab1
- seq/UTA2-1/uta2_p444_A10.ab1
- seq/UTA2-1/uta2_p908_A9.ab1
- seq/UTA2-1/uta2_p909_B9.ab1
- seq/WDR27-1L/
- seq/WDR27-1L/33_A5_WDR27_p908.ab1
- seq/WDR27-1L/35_C5_WDR27_p207.ab1
- seq/WDR27-1L/36_D5_WDR27_p208.ab1
- seq/WDR27-1L/36_E5_wdr27_p909.ab1
- seq/WDR27-1L/37_E5_WDR27_p180.ab1
- seq/WDR27-1L/37_F5_wdr27_p298.ab1
- seq/WDR27-1L/38_F5_WDR27_p181.ab1
- seq/WDR27-1L/40_H5_WDR27_p299.ab1
- seq/WDR27-1L/rs4236176 miHa - alt - not immune - C - P(reversed).gb
- seq/WDR27-1L/rs4236176 miHa - ref -  immune -  T - L (reversed).gb
- seq/WDR27-1L/wdr27_p198_C12.ab1
- seq/WDR27-1L/wdr27_p444_D12.ab1
