# Supplementary material for: Rapid Multiplex Genotyping of 20 HLA-A*02:01 Restricted Minor Histocompatibility Antigens
Source: Front Immunol. 2019 Jun 4;10:1226. doi: 10.3389/fimmu.2019.01226 (PMC6593292; doi:10.3389/fimmu.2019.01226)
Supplement: Supplementary file 9 [file Data_Sheet_1.ZIP › seq/C19ORF48/C19ORF48 miHa - A - alt - immune.gb]

LOCUS       C19ORF48_miHa_-_        1001 bp    DNA     linear   UNA 01-JAN-1970
DEFINITION  .
ACCESSION
VERSION
KEYWORDS    .
SOURCE      .
  ORGANISM              
FEATURES             Location/Qualifiers
     misc_feature    501
                     /note="Geneious type: Editing History Replacement"
                     /note="Geneious name: T"
     misc_feature    complement(475..498)
                     /note="Geneious type: probe"
                     /note="Geneious name: rv probe"
     misc_feature    383..403
                     /note="Geneious type: primer"
                     /note="Geneious name: fw clone"
     misc_feature    complement(501..521)
                     /note="Geneious type: primer"
                     /note="Geneious name: SSP rv primer site"
     misc_feature    complement(773..792)
                     /note="Geneious type: primer"
                     /note="Geneious name: rv clone"
     variation       755
                     /label="rs143867891 del-0.921526/C-0.0784744"
                     /note="Geneious type: Polymorphism"
                     /note="Geneious name: "
     variation       932..933
                     /label="rs58572527 del-0.194089/AG-0.805911"
                     /note="Geneious type: Polymorphism"
                     /note="Geneious name: "
     variation       365
                     /label="rs3745528 A-0.669928/G-0.330072"
                     /note="Geneious type: Polymorphism"
                     /note="Geneious name: "
     variation       453
                     /label="rs1043315 C-0.660343/A-0/T-0.339657/G-0"
                     /note="Geneious type: Polymorphism"
                     /note="Geneious name: "
     variation       501
                     /label="miHa C19ORF48"
                     /label="rs3745526 A-0.669928/T-0.330072"
                     /note="Geneious type: Polymorphism"
                     /note="Geneious name: "
ORIGIN      
        1 tcatgccctt gaccagctag tgctggtaca ggacctgggt aacaggcatg tccttgggcg
       61 tcactggctc aggggcagag gacgaggttg aggaggaagc tggatacccc tgtccatggt
      121 gggctggggc tggaagggtg gctcagtggc ctcgaagtgc cgggaggact cccagctggc
      181 accaggccat cagcagccgg gtgggcagtg ccgtgctgct gttgccctca gggccttgca
      241 gtggtagctg aagatggcac cttatcaggt tggatcaggt cacccggcag cagcagctct
      301 cgagagctga ggcacaaggc aggggcccgg ctgtacacct gcaggaccca ggagagcctg
      361 ttgcagttct tgcccgaagc gccgagatag ccagctcagt gtccctgcag caggagcaga
      421 accagctctg gcccaggtgg gtgggtggca gcgctttcct agccatggct gcagccacgc
      481 ctaggcagga aacagcagag agtctggagg gatgctgtca ggggaaggac acagaaaagg
      541 cacgaatggg ggaaacagcc acacccccac catcacctcc cggagtgggg cccctcagaa
      601 ccccggatgt caaaggtccc ggggtgcacc gtgtcctcag gggcagtcag agcccagtgc
      661 tggacatcac ggggtcccca agtgcagccc tttcaagaac cctggacact ggacatctca
      721 ctgcaaccca gccccagccc ccatcccacc tccgcccccc aacagggtta ctaaggttaa
      781 tgagcccagt gcttagggca gcgcctggct cagcacttgc tgggcacctg tctacatctg
      841 ccttctcacc aacaccagga gtaacaggca gcctcctctg ttcttaatga gtgatggtca
      901 ggcccttcag cacctggagg caggagggca caggggaggg gagaaggtca gtggggtgca
      961 gggcagccaa gatacccacc agccctcccc agagccaggg c
//
