# Supplementary material for: Rapid Multiplex Genotyping of 20 HLA-A*02:01 Restricted Minor Histocompatibility Antigens
Source: Front Immunol. 2019 Jun 4;10:1226. doi: 10.3389/fimmu.2019.01226 (PMC6593292; doi:10.3389/fimmu.2019.01226)
Supplement: Supplementary file 9 [file Data_Sheet_1.ZIP › seq/HA-1/HA1-A_imm_PCR_matrix - alt (modified).gb]

LOCUS       HA1-A_imm_PCR_ma         254 bp    DNA     linear   UNA 03-DEC-2015
DEFINITION  .
ACCESSION
VERSION
KEYWORDS    .
SOURCE      .
  ORGANISM              
FEATURES             Location/Qualifiers
     misc_feature    92..111
                     /note="Geneious type: DNA probe bind"
                     /note="Geneious name: 3rd DNA probe binding site"
     misc_feature    11..29
                     /note="Geneious type: Primer"
                     /note="Geneious name: qPCR fw"
     misc_feature    complement(34..52)
                     /note="Geneious type: Probe"
                     /note="Geneious name: probe"
     misc_feature    1..254
                     /label="(+) Control PCR matrix"
                     /note="Geneious name: (+) Control PCR matrix"
     misc_feature    complement(83..100)
                     /note="Geneious type: primer reverse"
                     /note="Geneious name: my SSP rv"
     misc_feature    complement(121..140)
                     /note="Geneious type: primer_bind_reverse"
                     /note="Geneious name: HA1 HRM R3"
     CDS             67..87
                     /label="HA-1 immunogenic peptide (B*40)"
                     /note="Geneious name: HA-1 immunogenic peptide (B*40)"
     CDS             76..87
                     /label="Ha-1 immunogenic peptide (A*02)"
                     /note="Geneious name: Ha-1 immunogenic peptide (A*02)"
     transit_peptide 67..87
                     /label="HA-1 immunogen. peptide (B*40)"
                     /note="Geneious name: HA-1 immunogen. peptide (B*40)"
     transit_peptide 76..87
                     /label="Ha-1 immunogenic peptide (A*02)"
                     /note="Geneious name: Ha-1 immunogenic peptide (A*02)"
     misc_feature    79
                     /note="Geneious type: mutation"
                     /label="T(0, 595248)/C(0, 404752) rs3764653"
                     /note="Geneious name: T(0, 595248)/C(0, 404752) rs3764653"
     misc_feature    83
                     /note="Geneious type: mutation"
                     /label="G(-)(0, 595248)/A(+)(0, 404752) rs1801284"
                     /note="Geneious name: G(-)(0, 595248)/A(+)(0, 404752)
                     rs1801284"
     misc_feature    153
                     /note="Geneious type: mutation"
                     /label="G(0, 921326)/A(0, 078674)"
                     /note="Geneious name: G(0, 921326)/A(0, 078674)"
     misc_feature    218
                     /note="Geneious type: mutation"
                     /label="G(0, 818291)/A(0, 181709)"
                     /note="Geneious name: G(0, 818291)/A(0, 181709)"
     primer_bind     complement(75..98)
                     /label="HA1-A-Probe"
                     /note="Geneious name: HA1-A-Probe"
     primer_bind     64..83
                     /label="HA-1(+)_F"
                     /note="Geneious name: HA-1(+) F"
     primer_bind     complement(235..254)
                     /label="HA-1(+)_R"
                     /note="Geneious name: HA-1(+) R"
     primer_bind     46..65
                     /note="Geneious name: HA1 HRM F2"
     primer_bind     1..19
                     /label="HA1-For"
                     /note="Geneious name: HA1-For"
     primer_bind     complement(117..135)
                     /label="HA1-Rev"
                     /note="Geneious name: HA1-Rev"
ORIGIN      
        1 gtcgtcgagg acatctccca tctgctggcg gacgtggccc gcttcgctga gggccttgag
       61 aaacttaagg agtgtgtgct gcatgacggt gagagccacg gggacaccga ggcctgggtg
      121 gaagacagag ccagacccaa gggaggatgg agggagggac ttggggaggc tcagaaggga
      181 gggaggctca gatggcaggg agggctgtgt ggaagaggcc atgacagcta aggctctgag
      241 ggatgtgtag gagt
//
