# Supplementary material for: Rapid Multiplex Genotyping of 20 HLA-A*02:01 Restricted Minor Histocompatibility Antigens
Source: Front Immunol. 2019 Jun 4;10:1226. doi: 10.3389/fimmu.2019.01226 (PMC6593292; doi:10.3389/fimmu.2019.01226)
Supplement: Supplementary file 9 [file Data_Sheet_1.ZIP › seq/HA-2/HA2 miHa not imm - T - alt (reversed).gb]

LOCUS       HA2_miHa_not_imm        1001 bp    DNA     linear   UNA 01-JAN-1970
DEFINITION  .
ACCESSION
VERSION
KEYWORDS    .
SOURCE      .
  ORGANISM              
FEATURES             Location/Qualifiers
     CDS             477..503
                     /label="HA-2 peptide"
                     /note="Geneious name: HA-2 peptide"
     misc_feature    501
                     /note="Geneious type: Editing History Replacement"
                     /note="Geneious name: G"
     misc_feature    complement(248..599)
                     /label="(+) Control PCR matrix"
                     /note="Geneious name: (+) Control PCR matrix"
     variation       69
                     /label="rs147256167 del-0.86242/AGA-0.13758"
                     /note="Geneious type: Polymorphism"
                     /note="Geneious name: "
     variation       501
                     /label="miHa MYO1G"
                     /label="rs61739531 T-0.136981/C-0.863019"
                     /note="Geneious type: Polymorphism"
                     /note="Geneious name: "
     variation       391
                     /label="rs78541566 G-0.985623/A-0.014377"
                     /note="Geneious type: Polymorphism"
                     /note="Geneious name: "
     variation       187
                     /label="rs62461377 G-0.861821/A-0.138179"
                     /note="Geneious type: Polymorphism"
                     /note="Geneious name: "
     misc_feature    248..267
                     /note="Geneious type: primer_bind_reverse"
                     /note="Geneious name: HA-2 fw common"
     primer_bind     complement(503..521)
                     /note="Geneious name: HA2_HRM_F1"
     primer_bind     complement(509..526)
                     /note="Geneious name: HA2_HRM_F3"
     primer_bind     complement(552..569)
                     /note="Geneious name: HA2_HRM_F4"
     misc_feature    442..461
                     /note="Geneious type: primer_bind_reverse"
                     /note="Geneious name: HA2_HRM_R1"
     misc_feature    433..451
                     /note="Geneious type: primer_bind_reverse"
                     /note="Geneious name: HA2_HRM_R2"
     misc_feature    443..462
                     /note="Geneious type: primer_bind_reverse"
                     /note="Geneious name: HA2_HRM_R3"
     misc_feature    477..496
                     /note="Geneious type: primer_bind_reverse"
                     /note="Geneious name: HA2_HRM_R4"
     primer_bind     complement(501..519)
                     /note="Geneious name: HA-2(-)R T"
     primer_bind     complement(580..599)
                     /note="Geneious name: HA2-For"
     misc_feature    465..484
                     /note="Geneious type: primer_bind_reverse"
                     /note="Geneious name: HA2-Rev"
ORIGIN      
        1 cccgcccagg ccttgagaca ggaaacagcc gaggaggccc ctccttcccc tcccagccca
       61 gtcacttctc aaccccatct ccccatctgc cctgcggggt tcaccccagg agccagccct
      121 gactcacggc acccagtgca gtcttgggca agtctgtttc ctttgcaaaa tgagtggtca
      181 tgtttccagt gaccttggga tccctgggga gaccactgtg gaccccaaac tctatgccgc
      241 aatggagaca gtctctgagt ggctcagctc acccaggatg gcaccaggga gacgcaaggt
      301 caacacctgc ccccttcttc cttctccact ctcagcccgt cagggtggga gcgctggcct
      361 actggggcca ggccctgata tgggctctgg cgaaaggcct gtgggtgcct gtaagcctgt
      421 gagtgctgag gcctacccct gctgtgtcca ggttcgagaa gggccgcatc tacacctaca
      481 tcggtgaggt gctggtgtcc atgaacccct accaggagct gcccctgtat gggcctgagg
      541 ccatcgccag gtaccagggc cgtgagctct atgagcggcc accccatctc tatgctgtgg
      601 ccaacgccgc ctacaaggca atgaagcacc ggtccaggga cacctgcatc gtcatctcag
      661 gtacctgtcc ctgccgccgg gcccccaccc tcggcatctt catttgtgaa catttgggag
      721 ggccattaga gcatctcctg tgccctgtgt cctgatgggg gccctaggac cccatcttgc
      781 cagtcttggg ggtgtgagtg ggcacaggga gctgggctaa gagagcgaac ctggctgatt
      841 ctctcaactc tggtctttcc ggcaggggag agtggggcag ggaagacaga agccagtaag
      901 cacatcatgc agtacatcgc tgctgtcacc aatccaagcc agagggctga ggtggagagg
      961 tgagtggcaa tgggcagctc tgggcctcag catggcaggc c
//
