# Supplementary material for: Rapid Multiplex Genotyping of 20 HLA-A*02:01 Restricted Minor Histocompatibility Antigens
Source: Front Immunol. 2019 Jun 4;10:1226. doi: 10.3389/fimmu.2019.01226 (PMC6593292; doi:10.3389/fimmu.2019.01226)
Supplement: Supplementary file 9 [file Data_Sheet_1.ZIP › seq/HA-8/HA-8(_)_SNP_Freq - ref (modified).gb]

LOCUS       HA-8(+)_SNP_Freq         801 bp    DNA     linear   UNA 29-JAN-2016
DEFINITION  .
ACCESSION
VERSION
KEYWORDS    .
SOURCE      .
  ORGANISM              
FEATURES             Location/Qualifiers
     transit_peptide complement(376..402)
                     /label="immunogen pept (transl-1)"
                     /note="Geneious name: immunogen pept (transl-1)"
     misc_feature    236..258
                     /note="Geneious type: primer"
                     /note="Geneious name: DF6"
     misc_feature    complement(626..647)
                     /note="Geneious type: primer"
                     /note="Geneious name: DR6"
     primer_bind     233..253
                     /label="HA-8(+)_R"
                     /note="Geneious name: HA-8(+) R"
     primer_bind     complement(401..419)
                     /label="HA-8(+)_F"
                     /note="Geneious name: HA-8(+) F"
     misc_feature    184
                     /note="Geneious type: mutation"
                     /label="C(0, 986422)/T(0, 0135783) rs7849647"
                     /note="Geneious name: C(0, 986422)/T(0, 0135783)
                     rs7849647"
     misc_feature    378
                     /note="Geneious type: mutation"
                     /label="C(0, 951278)/A(0, 048722) rs2270891"
                     /note="Geneious name: C(0, 951278)/A(0, 048722) rs2270891"
     misc_feature    401
                     /note="Geneious type: mutation"
                     /label="G(-)(0, 575080)/C(+)(0, 424920) rs2173904"
                     /note="Geneious name: G(-)(0, 575080)/C(+)(0, 424920)
                     rs2173904"
     misc_feature    471
                     /note="Geneious type: mutation"
                     /label="G(0, 973442)/A(0, 026557) rs116717842"
                     /note="Geneious name: G(0, 973442)/A(0, 026557)
                     rs116717842"
     misc_feature    477
                     /note="Geneious type: mutation"
                     /label="A(0, 973243)/T(0, 026757) rs79292282"
                     /note="Geneious name: A(0, 973243)/T(0, 026757)
                     rs79292282"
     misc_feature    complement(369..398)
                     /note="Geneious type: Probe"
ORIGIN      
        1 tatatttgtg aaactgttta gtatacatgg cttccatgta acattttatt tggggaaaga
       61 atgtttcatt gcttaaaaaa gctcataaat cacgaatgca tgttagttat cattttatag
      121 ggtacaatat cagaaaaaga aatctccttt tgcaccaaga atggtttcaa accaacactt
      181 ttgcactctt atttagaata gattaatact tgtaagcagg aaatagctac ctcttctggg
      241 caacagttat ggaaaacctt cctcctttga atgtcatttc ttaagaacaa aacaaaaaca
      301 actttcttac ttttgggcca ttggagttag aatctgtttc atttcatcca taataagttc
      361 taatttttct ggctgtacct ctaacacttt gtccagagtt cggtgatctg ctgactgcaa
      421 caaaacaaaa caatcaaacc cctctaaatt taatcaattt tttcacttca ggaaaaagaa
      481 aagtaattag tcattttaaa ataagtttta acaaatttaa gatttcccat atttacataa
      541 tgaaagctct gctgtatatc cttgtggagt aacctgatta gctgattctc agtctgtgta
      601 tctatcagtg catttaaaga gccaggccaa ccaagttaac cagctaacag ttacttgcca
      661 agcacctagc tcttgcccaa ttatgagatc aagtagtcac ttcacaaatt cttgccacca
      721 tatgttttat aattagttgg ctattcctat taaatataac gaactgttaa caaaattagt
      781 acagcaacaa attcaaccca a
//
