# Supplementary material for: Rapid Multiplex Genotyping of 20 HLA-A*02:01 Restricted Minor Histocompatibility Antigens
Source: Front Immunol. 2019 Jun 4;10:1226. doi: 10.3389/fimmu.2019.01226 (PMC6593292; doi:10.3389/fimmu.2019.01226)
Supplement: Supplementary file 9 [file Data_Sheet_1.ZIP › seq/HER2/HER2-Neu C allele - ref.gb]

LOCUS       HER2-Neu_C_allel         711 bp    DNA     linear   UNA 10-MAY-2018
DEFINITION  A new nucleotide sequence entered manually.
ACCESSION
VERSION
KEYWORDS    .
SOURCE      Homo Sapiens
  ORGANISM  Homo Sapiens
            .
FEATURES             Location/Qualifiers
     misc_feature    457..478
                     /note="Geneious type: DNA probe bind"
                     /note="Geneious name: 5th DNA probe binding site"
     misc_feature    411
                     /note="Geneious type: Polymorphism"
                     /note="Geneious name: C/G"
     misc_feature    complement(480..499)
                     /note="Geneious type: Primer"
                     /note="Geneious name: rv clone good"
     misc_feature    393..411
                     /note="Geneious type: Primer"
                     /note="Geneious name: SSP"
     misc_feature    1..110
                     /note="Geneious type: Editing History Insertion"
                     /note="Geneious name: "
     misc_feature    626
                     /note="Geneious type: Editing History Insertion"
                     /note="Geneious name: "
     misc_feature    496
                     /note="Geneious type: Editing History Insertion"
                     /note="Geneious name: "
     misc_feature    370
                     /note="Geneious type: Editing History Insertion"
                     /note="Geneious name: "
     misc_feature    240
                     /note="Geneious type: Editing History Insertion"
                     /note="Geneious name: "
     misc_feature    87..107
                     /note="Geneious type: Primer"
                     /note="Geneious name: fw clone pr"
ORIGIN      
        1 gggctggctc cgatgtattt gatggtgacc tgggaatggg ggcagccaag gggctgcaaa
       61 gcctccccac acatgacccc agccctctac agcggtacag tgaggacccc acagtacccc
      121 tgccctctga gactgatggc tacgttgccc ccctgacctg cagcccccag cctggtatgg
      181 agtccagtct aagcagagag actgatgggc aggggaggtg ggaccttcag cccagggtcc
      241 actgtggggg cagagggagt ggcagagaca ccggggttcc ttcccctaat gggtcacctt
      301 ctcttgacct ttcagaatat gtgaaccagc cagatgttcg gccccagccc ccttcgcccc
      361 gagagggccc tctgcctgct gcccgacctg ctggtgccac tctggaaagg cccaagactc
      421 tctccccagg gaagaatggg gtcgtcaaag acgtttttgc ctttgggggt gccgtggaga
      481 accccgagta cttgacaccc cagggaggag ctgcccctca gccccaccct cctcctgcct
      541 tcagcccagc cttcgacaac ctctattact gggaccagga cccaccagag cggggggctc
      601 cacccagcac cttcaaaggg acacctacgg cagagaaccc agagtacctg ggtctggacg
      661 tgccagtgtg aaccagaagg ccaagtccgc agaagccctg atgtgtcctc a
//
