# Supplementary material for: Rapid Multiplex Genotyping of 20 HLA-A*02:01 Restricted Minor Histocompatibility Antigens
Source: Front Immunol. 2019 Jun 4;10:1226. doi: 10.3389/fimmu.2019.01226 (PMC6593292; doi:10.3389/fimmu.2019.01226)
Supplement: Supplementary file 9 [file Data_Sheet_1.ZIP › seq/LB-ADIR-1F/LB-ADIR-1 miHa - C - not immune - alt.gb]

LOCUS       LB-ADIR-1__miHa_        1001 bp    DNA     linear   UNA 01-JAN-1970
DEFINITION  gene TOR3A.
ACCESSION
VERSION
KEYWORDS    .
SOURCE      .
  ORGANISM              
FEATURES             Location/Qualifiers
     misc_feature    501
                     /note="Geneious type: Editing History Replacement"
                     /note="Geneious name: T"
     misc_feature    complement(551..568)
                     /note="Geneious type: primer reverse"
                     /note="Geneious name: qPCR"
     source          484..501
                     /note="Geneious name: fw ssp"
     misc_feature    265..284
                     /note="Geneious type: Primer"
                     /note="Geneious name: Fw clone"
     misc_feature    complement(680..698)
                     /note="Geneious type: Primer"
                     /note="Geneious name: Rv clone"
     misc_feature    484..501
                     /note="Geneious type: primer"
                     /note="Geneious name: fw ssp"
     misc_feature    complement(609..625)
                     /note="Geneious type: primer"
                     /note="Geneious name: Rv qpcr"
     variation       55
                     /label="rs58947223 G-0.976238/T-0.023762"
                     /note="Geneious type: Polymorphism"
                     /note="Geneious name: "
     variation       136
                     /label="rs12124177 T-0.0634984/C-0.936502"
                     /note="Geneious type: Polymorphism"
                     /note="Geneious name: "
     variation       177
                     /label="rs59835487 G-0.023762/A-0.976238"
                     /note="Geneious type: Polymorphism"
                     /note="Geneious name: "
     variation       501
                     /label="miHa TOR3A"
                     /label="rs2296377 C-0.767173/T-0.232827"
                     /note="Geneious type: Polymorphism"
                     /note="Geneious name: "
     variation       934
                     /label="rs78417185 T-0.0832668/C-0.916733"
                     /note="Geneious type: Polymorphism"
                     /note="Geneious name: "
     misc_feature    502..519
                     /note="Geneious type: probe"
                     /note="Geneious name: probe dp26"
     misc_feature    543..562
                     /note="Geneious type: probe"
                     /note="Geneious name: Probe dp6"
ORIGIN      
        1 agacggtttt ccggcttcct ctaacaggtt ggcgggaagt tgatctgcaa acgcgaggca
       61 aagcaggagt gtccttattc ggtaggcctc tgatgggcca ccagagccgt ccgaaagtcc
      121 tagcggagtg attgacagtg gccatttcaa agcctgagtt caccttcttt gcaaccacaa
      181 tcacgaccca gaataaactg cttcctggaa gccggctagt tgcacctggc ctgaagtcag
      241 tctcgggact gcctctcagg accccagaca gggtttcggg ttcccgcctg ggtcacgtgt
      301 acggaggctg ccagtgcgca ctcagcccgg cccgccggtc gccacagcaa caccaatccc
      361 gggttcaagc ccgcctagga agtgcggtcc ccgcctgacc gccccgggct taagggagcc
      421 tggctaggcc ggcagccgga tggtcccgca gctcggggcc ggccatgctt cgcggtccgt
      481 ggcgccagct ttggctcttt ctcctgctgc tgctcccggg cgcgcctgag ccccgcggcg
      541 cctccaggcc gtgggaggga accgacgagc cgggctcggc ctgggcctgg ccgggcttcc
      601 agcgcctgca ggagcagctc agggcggcgg gtgccctctc caagcggtac tggacgctct
      661 tcagctgcca ggtgtggccc gacgactgtg acgaggacga ggaggcagcc acggggcccc
      721 tgggtaagac cccgtcccca cggtccgccg ttcgctgcgg agcagagtgc gatccgggcg
      781 cggctgtggt cgcctcgctc ctgtccgggg cgacatctgg gcccgcagtc ctgctctgct
      841 cagccgccgg taccggctgt gggcgggggc agcctccgcg gagcagggag ccccatcacc
      901 gcccttgccc cacccgcgtc ccctgcgcac ccccctggcg cccggcttcc cgtcccccgc
      961 ctcccctgat ccctgcgctt tccagattct ctcgcaccgc c
//
