# Supplementary material for: Rapid Multiplex Genotyping of 20 HLA-A*02:01 Restricted Minor Histocompatibility Antigens
Source: Front Immunol. 2019 Jun 4;10:1226. doi: 10.3389/fimmu.2019.01226 (PMC6593292; doi:10.3389/fimmu.2019.01226)
Supplement: Supplementary file 9 [file Data_Sheet_1.ZIP › seq/LB-CCL4-1T/rs1719152 miHa T - not immune - ref.gb]

LOCUS       rs1719152_miHa_T        1001 bp    DNA     linear   UNA 01-JAN-1970
DEFINITION  .
ACCESSION
VERSION
KEYWORDS    .
SOURCE      .
  ORGANISM              
FEATURES             Location/Qualifiers
     misc_feature    481..501
                     /note="Geneious type: Primer"
                     /note="Geneious name: fw ssp -"
     misc_feature    503..530
                     /note="Geneious type: Probe"
     misc_feature    374..398
                     /note="Geneious type: primer"
                     /note="Geneious name: fw clone"
     misc_feature    complement(614..635)
                     /note="Geneious type: primer reverse"
                     /note="Geneious name: rv clone"
     misc_feature    complement(562..581)
                     /note="Geneious type: primer reverse"
                     /note="Geneious name: qpcr rv"
     variation       74
                     /label="rs72833526 G-0.667532/A-0.332468"
                     /note="Geneious type: Polymorphism"
                     /note="Geneious name: "
     variation       79
                     /label="rs1634516 G-0.814297/C-0.185703"
                     /note="Geneious type: Polymorphism"
                     /note="Geneious name: "
     variation       134
                     /label="rs1719148 G-0.219848/A-0.780152"
                     /note="Geneious type: Polymorphism"
                     /note="Geneious name: "
     variation       240
                     /label="rs1634517 A-0.252995/C-0.747005"
                     /note="Geneious type: Polymorphism"
                     /note="Geneious name: "
     variation       335
                     /label="rs9891632 T-0.965855/C-0.0341454"
                     /note="Geneious type: Polymorphism"
                     /note="Geneious name: "
     variation       336
                     /label="rs78174491 T-0.0103834/C-0.989617"
                     /note="Geneious type: Polymorphism"
                     /note="Geneious name: "
     variation       418
                     /label="rs1719149 T-0.815096/C-0.184904"
                     /note="Geneious type: Polymorphism"
                     /note="Geneious name: "
     variation       423
                     /label="rs1719150 G-0.184904/A-0.815096"
                     /note="Geneious type: Polymorphism"
                     /note="Geneious name: "
     variation       500
                     /label="rs1049807 G-0.21885/A-0.78115"
                     /note="Geneious type: Polymorphism"
                     /note="Geneious name: "
     variation       501
                     /label="miHa rs1719152"
                     /label="rs1719152 T-0.820687/A-0.179313"
                     /note="Geneious type: Polymorphism"
                     /note="Geneious name: "
     variation       760
                     /label="rs1049833 G-0.965855/C-0.0341454"
                     /note="Geneious type: Polymorphism"
                     /note="Geneious name: "
     variation       781
                     /label="rs148133700 T-0.0131789/C-0.986821"
                     /note="Geneious type: Polymorphism"
                     /note="Geneious name: "
     variation       866
                     /label="rs1634518 G-0.173722/A-0.826278"
                     /note="Geneious type: Polymorphism"
                     /note="Geneious name: "
ORIGIN      
        1 agcagtgagg acacaggtca tgaactcact tttcaagtgc tgaaggcggc agagtgggag
       61 ccgagagaga agggggttgc tggggaggaa gttattcaga ggacagggaa gcaggggaag
      121 gcagacaggt cccatgagat atggaccgat tccttaaacc gtgctagaaa gacatgtgga
      181 aaagtcactg ccaggctggc agggaatggg gagatctatt catattgatt gcaatgcccc
      241 ttggttccta atctgggcaa ctcctggggc ccacagctaa atccagtggg tggaagttac
      301 agggagtctg cttccagtgc tgctccagga aggatcccat ccaccagagc tgccccacat
      361 ggaccatggt caggcagagg aagatgcaaa ggataaagcc agatgacctc aaaggtctca
      421 tgagattcta atctgtccgc tccttgttct acagattcca aaccaaaaga agcaagcaag
      481 tctgtgctga tcccagtgaa tcctgggtcc aggagtacgt gtatgacctg gaactgaact
      541 gagctgctca gagacaggaa gtcttcaggg aaggtcacct gagcccggat gcttctccat
      601 gagacacatc tcctccatac tcaggactcc tctccgcagt tcctgtccct tctcttaatt
      661 taatcttttt tatgtgccgt gttattgtat taggtgtcat ttccattatt tatattagtt
      721 tagccaaagg ataagtgtcc cctatgggga tggtccactg tcactgtttc tctgctgttg
      781 caaatacatg gataacacat ttgattctgt gtgttttcat aataaaactt taaaataaaa
      841 tgcagacagt ttctttgtga ttttaatttg atttgggggt aaaaggaatt gcctggtacc
      901 attgggaggg acaaactaca gtttcccaaa acagtaagaa tgagcaattg ctgagtcctt
      961 aatatgagct ctgggctgaa cactcttaat acacgatctc a
//
