# Supplementary material for: Rapid Multiplex Genotyping of 20 HLA-A*02:01 Restricted Minor Histocompatibility Antigens
Source: Front Immunol. 2019 Jun 4;10:1226. doi: 10.3389/fimmu.2019.01226 (PMC6593292; doi:10.3389/fimmu.2019.01226)
Supplement: Supplementary file 9 [file Data_Sheet_1.ZIP › seq/LB-CLYBL-1Y/CLYBL miHa - G - not immune.gb]

LOCUS       CLYBL_miHa_-_G_-        1001 bp    DNA     linear   UNA 01-JAN-1970
DEFINITION  .
ACCESSION
VERSION
KEYWORDS    .
SOURCE      .
  ORGANISM              
FEATURES             Location/Qualifiers
     misc_feature    501
                     /note="Geneious type: mutation"
                     /note="Geneious name: CLYBL MiHA G/T"
     misc_feature    506..534
                     /note="Geneious type: primer"
                     /note="Geneious name: probe syte"
     misc_feature    complement(617..637)
                     /note="Geneious type: primer"
                     /note="Geneious name: Rv clone pr"
     misc_feature    481..501
                     /note="Geneious type: primer"
                     /note="Geneious name: Fw SSP syte"
     misc_feature    452..471
                     /note="Geneious type: primer"
                     /note="Geneious name: Clone fw pr"
     variation       333
                     /label="rs9517878 T-0.278355/C-0.721645"
                     /note="Geneious type: Polymorphism"
                     /note="Geneious name: "
     variation       478
                     /label="rs74694961 G-0.979233/T-0.0207668"
                     /note="Geneious type: Polymorphism"
                     /note="Geneious name: "
     variation       810
                     /label="rs117271887 T-0.981829/C-0.0181709"
                     /note="Geneious type: Polymorphism"
                     /note="Geneious name: "
     variation       956
                     /label="rs7336903 T-0.210463/C-0.789537"
                     /note="Geneious type: Polymorphism"
                     /note="Geneious name: "
     variation       1000
                     /label="rs73570358 T-0.0553115/C-0.944688"
                     /note="Geneious type: Polymorphism"
                     /note="Geneious name: "
ORIGIN      
        1 ttatctctgc tattattgtt ttcttagttt ttatgtgtga ttgtattcta ccataatttt
       61 aaaagattat ccagctaggc atggtggctc atgcctataa tcccagcatt ttgggagccc
      121 aaggcagatg gatcccttga gcctaggagt tcaagaccag cctgggcaac atgacgaaat
      181 cccatctcta caaaaaatac aaaaaattag ccaggcatgg tggcacacac ctgtagtccc
      241 aactactggg gaggctgagg tgggaggatc acctgagcct ggaggtggag gttgcagtga
      301 gccgagatca caccactgca cttcaaactg ggcgacagag caagaccctg tctcaaaaaa
      361 ataaaaataa aaaaagatta tccatgtgtt ctattttaat tttgcattaa aatatagttt
      421 ttcacaagtt tataaataca gaaatctcat tctggactaa ccccaatcac gtgtcttgca
      481 ggaaagcgtc tctagcagct gatatcccca gacttggata tagttcctca tcccatcaca
      541 agtacatccc ccggagggca gtgctttatg tacctggaaa tgatgaaaag aaaataaaga
      601 agattccatc cctgaatgta gattgtgcag tgctcgactg tgaggatgga gtggctgcaa
      661 acaaaaaggt aatggcatga ttttagtatg agaaaaagaa aggtattgaa atttgcttct
      721 cttccgaata gtgacattgc ccgctatttg gaaagattct accacactca tcttttgctg
      781 attattaaca attctttgat ctgcttttat ataggttcta aatgtgtatc tcttttctct
      841 gagagaaagg aagaatccca ccaaaatata ttttaaaatc acgaccttca gtagatgaga
      901 ctatgtgtat gtatagataa aaagatggac aatcaatttt ggccatgatg tttgccggtc
      961 taggtaaatg agtgacatca ggggtcccca atccccaggc c
//
