# Supplementary material for: Rapid Multiplex Genotyping of 20 HLA-A*02:01 Restricted Minor Histocompatibility Antigens
Source: Front Immunol. 2019 Jun 4;10:1226. doi: 10.3389/fimmu.2019.01226 (PMC6593292; doi:10.3389/fimmu.2019.01226)
Supplement: Supplementary file 9 [file Data_Sheet_1.ZIP › seq/LB-HIVEP1-1S/HIVEP1 miHa - A - not immune - ref.gb]

LOCUS       HIVEP1_miHa_-_A_        1001 bp    DNA     linear   UNA 01-JAN-1970
DEFINITION  .
ACCESSION
VERSION
KEYWORDS    .
SOURCE      .
  ORGANISM              
FEATURES             Location/Qualifiers
     misc_feature    complement(463..490)
                     /note="Geneious type: Probe"
                     /note="Geneious name: rv probe"
     primer_bind     262..281
                     /note="Geneious name: Fw clone"
     misc_feature    complement(501..526)
                     /note="Geneious type: primer_bind_reverse"
                     /note="Geneious name: RV SSP"
     misc_feature    418..441
                     /note="Geneious type: primer_bind_reverse"
                     /note="Geneious name: temp fw com qpcr"
     misc_feature    complement(749..768)
                     /note="Geneious type: primer_bind_reverse"
                     /note="Geneious name: rv clone"
     variation       25
                     /label="rs2228211 T-0.736821/C-0.263179"
                     /note="Geneious type: Polymorphism"
                     /note="Geneious name: "
     variation       301
                     /label="rs2228219 G-0.95008/A-0.0499201"
                     /note="Geneious type: Polymorphism"
                     /note="Geneious name: "
     variation       444
                     /label="rs35927245 T-0.0101837/C-0.989816"
                     /note="Geneious type: Polymorphism"
                     /note="Geneious name: "
     variation       501
                     /label="miHa HIVEP1"
                     /label="rs2228220 G-0.147165/A-0.852835"
                     /note="Geneious type: Polymorphism"
                     /note="Geneious name: "
     variation       790
                     /label="rs34258344 G-0.95008/T-0.0499201"
                     /note="Geneious type: Polymorphism"
                     /note="Geneious name: "
     primer_bind     346..365
                     /note="Geneious name: Fw com primer v2"
ORIGIN      
        1 aaatgaaagt catgttcttg gtactggaca gtccctggat gagagccacc aaggatgcca
       61 tgctgctggt gaagccatgt cagtgaggag caaggcactg gcacaaggcc cacatataga
      121 aaaaaagaag tctcatcaag ggcgagggac aatgtttgag tgtgaaactt gtagaaacag
      181 gtataggaaa ctggaaaatt ttgaaaatca taagaaattt tactgttctg agttacatgg
      241 accaaaaaca aaggtagcca tgagagaacc tgagcacagc cctgtgcccg gcggtctgca
      301 gcctcagatt ctacactaca gagtcgctgg gtcctccggc atctgggaac agacgcccca
      361 gataagaaaa aggaggaaaa tgaaaagtgt tggggatgat gaagaacttc agcaaaatga
      421 aagtggaaca tctccaaaaa gttctgaagg ccttcagttt cagaatgctc tgggctgtaa
      481 tcccagtttg cctaaacata atgttaccat aagaagtgac cagcagcata aaaatataca
      541 gttgcaaaac tcccatattc accttgttgc caggggccct gagcagacca tggatcccaa
      601 gctgtcgacc atcatggaac aacagataag ttcagcagcc caggacaaga tagaactgca
      661 gagacacgga actggaatct ctgtcatcca gcacaccaac tccctgagca ggcccaactc
      721 atttgacaag cctgagcctt ttgaaagagc ctccccagtt tctttccagg agctgaatag
      781 aacggggaag tccgggtctc taaaagtgat aggaatctcc caagaggaaa gtcacccttc
      841 tcgggacggg tctcatcctc accagcttgc actatcagac gctctcagag gagaacttca
      901 ggaaagctcc agaaagagtc caagtgaacg acatgtgtta ggacagccct caagacttgt
      961 ccggcagcac aacatccaag ttccagagat tttggtcaca g
//
