# Supplementary material for: Rapid Multiplex Genotyping of 20 HLA-A*02:01 Restricted Minor Histocompatibility Antigens
Source: Front Immunol. 2019 Jun 4;10:1226. doi: 10.3389/fimmu.2019.01226 (PMC6593292; doi:10.3389/fimmu.2019.01226)
Supplement: Supplementary file 9 [file Data_Sheet_1.ZIP › seq/LB-NCAPD3-1Q/rs12292394 miHa - T - alt - immune (reversed).gb]

LOCUS       rs12292394_miHa_        1001 bp    DNA     linear   UNA 01-JAN-1970
DEFINITION  .
ACCESSION
VERSION
KEYWORDS    .
SOURCE      .
  ORGANISM              
FEATURES             Location/Qualifiers
     misc_feature    501
                     /note="Geneious type: Editing History Replacement"
                     /note="Geneious name: G"
     misc_feature    400..421
                     /note="Geneious type: primer reverse"
                     /note="Geneious name: rv clone"
     misc_feature    510..530
                     /note="Geneious type: probe"
     misc_feature    480..501
                     /note="Geneious type: primer"
                     /note="Geneious name: rv ssp"
     misc_feature    complement(664..684)
                     /note="Geneious type: primer"
                     /note="Geneious name: fw clone"
     misc_feature    complement(584..603)
                     /note="Geneious type: primer"
                     /note="Geneious name: fw qPCR"
     variation       713
                     /label="rs77655825 T-0.972843/C-0.0271566"
                     /note="Geneious type: Polymorphism"
                     /note="Geneious name: "
     variation       501
                     /label="miHa rs12292394"
                     /label="rs12292394
                     G-0/T-0.0259585/A-0.000399361/C-0.973642"
                     /note="Geneious type: Polymorphism"
                     /note="Geneious name: "
     variation       235
                     /label="rs75802783 G-0.0401358/C-0.959864"
                     /note="Geneious type: Polymorphism"
                     /note="Geneious name: "
     variation       65
                     /label="rs77011790 T-0.935304/C-0.0646965"
                     /note="Geneious type: Polymorphism"
                     /note="Geneious name: "
     misc_feature    945..950
                     /note="Geneious type: restriction site"
                     /note="Geneious name: AccI"
     misc_feature    640..645
                     /note="Geneious type: restriction site"
                     /note="Geneious name: HaeII"
     misc_feature    641..644
                     /note="Geneious type: restriction site"
                     /note="Geneious name: HhaI, CfoI"
     misc_feature    20..24
                     /note="Geneious type: restriction site"
                     /note="Geneious name: HinfI"
     misc_feature    937..942
                     /note="Geneious type: restriction site"
                     /note="Geneious name: NdeI"
     misc_feature    686..691
                     /note="Geneious type: restriction site"
                     /note="Geneious name: HpaI"
     misc_feature    761..764
                     /note="Geneious type: restriction site"
                     /note="Geneious name: TaqI"
     misc_feature    268..273
                     /note="Geneious type: restriction site"
                     /note="Geneious name: DraI"
     misc_feature    578..583
                     /note="Geneious type: restriction site"
                     /note="Geneious name: PstI"
     misc_feature    569..574
                     /note="Geneious type: restriction site"
                     /note="Geneious name: PvuII"
     misc_feature    686..691
                     /note="Geneious type: restriction site"
                     /note="Geneious name: HincII"
     misc_feature    29..32
                     /note="Geneious type: restriction site"
                     /note="Geneious name: RsaI"
     misc_feature    218..221
                     /note="Geneious type: restriction site"
                     /note="Geneious name: RsaI"
     misc_feature    38..41
                     /note="Geneious type: restriction site"
                     /note="Geneious name: MseI"
     misc_feature    122..125
                     /note="Geneious type: restriction site"
                     /note="Geneious name: MseI"
     misc_feature    203..206
                     /note="Geneious type: restriction site"
                     /note="Geneious name: MseI"
     misc_feature    256..259
                     /note="Geneious type: restriction site"
                     /note="Geneious name: MseI"
     misc_feature    269..272
                     /note="Geneious type: restriction site"
                     /note="Geneious name: MseI"
     misc_feature    297..300
                     /note="Geneious type: restriction site"
                     /note="Geneious name: MseI"
     misc_feature    383..386
                     /note="Geneious type: restriction site"
                     /note="Geneious name: MseI"
     misc_feature    687..690
                     /note="Geneious type: restriction site"
                     /note="Geneious name: MseI"
     misc_feature    737..740
                     /note="Geneious type: restriction site"
                     /note="Geneious name: MseI"
     misc_feature    802..805
                     /note="Geneious type: restriction site"
                     /note="Geneious name: MseI"
     misc_feature    971..974
                     /note="Geneious type: restriction site"
                     /note="Geneious name: MseI"
     misc_feature    401..404
                     /note="Geneious type: restriction site"
                     /note="Geneious name: MboI, Sau3AI"
     misc_feature    481..484
                     /note="Geneious type: restriction site"
                     /note="Geneious name: MboI, Sau3AI"
     misc_feature    512..515
                     /note="Geneious type: restriction site"
                     /note="Geneious name: HpaII, MspI"
     misc_feature    589..592
                     /note="Geneious type: restriction site"
                     /note="Geneious name: HpaII, MspI"
     misc_feature    508..512
                     /note="Geneious type: restriction site"
                     /note="Geneious name: AvaII"
     misc_feature    565..569
                     /note="Geneious type: restriction site"
                     /note="Geneious name: AvaII"
     misc_feature    628..632
                     /note="Geneious type: restriction site"
                     /note="Geneious name: AvaII"
     misc_feature    756..760
                     /note="Geneious type: restriction site"
                     /note="Geneious name: AvaII"
     misc_feature    550..553
                     /note="Geneious type: restriction site"
                     /note="Geneious name: HaeIII"
     misc_feature    720..723
                     /note="Geneious type: restriction site"
                     /note="Geneious name: HaeIII"
     misc_feature    234..237
                     /note="Geneious type: restriction site"
                     /note="Geneious name: AluI"
     misc_feature    300..303
                     /note="Geneious type: restriction site"
                     /note="Geneious name: AluI"
     misc_feature    570..573
                     /note="Geneious type: restriction site"
                     /note="Geneious name: AluI"
     misc_feature    771..774
                     /note="Geneious type: restriction site"
                     /note="Geneious name: AluI"
     misc_feature    492..496
                     /note="Geneious type: restriction site"
                     /note="Geneious name: EcoRII"
     misc_feature    553..557
                     /note="Geneious type: restriction site"
                     /note="Geneious name: EcoRII"
     misc_feature    562..566
                     /note="Geneious type: restriction site"
                     /note="Geneious name: EcoRII"
     misc_feature    625..629
                     /note="Geneious type: restriction site"
                     /note="Geneious name: EcoRII"
     misc_feature    636..640
                     /note="Geneious type: restriction site"
                     /note="Geneious name: EcoRII"
     misc_feature    670..674
                     /note="Geneious type: restriction site"
                     /note="Geneious name: EcoRII"
     misc_feature    492..496
                     /note="Geneious type: restriction site"
                     /note="Geneious name: BstNI"
     misc_feature    553..557
                     /note="Geneious type: restriction site"
                     /note="Geneious name: BstNI"
     misc_feature    562..566
                     /note="Geneious type: restriction site"
                     /note="Geneious name: BstNI"
     misc_feature    625..629
                     /note="Geneious type: restriction site"
                     /note="Geneious name: BstNI"
     misc_feature    636..640
                     /note="Geneious type: restriction site"
                     /note="Geneious name: BstNI"
     misc_feature    670..674
                     /note="Geneious type: restriction site"
                     /note="Geneious name: BstNI"
     misc_feature    28..33
                     /note="Geneious type: restriction site"
                     /note="Geneious name: ScaI"
     misc_feature    217..222
                     /note="Geneious type: restriction site"
                     /note="Geneious name: ScaI"
ORIGIN      
        1 tgatattgcc aaaaaagcag actcacaagt actatattta atttactttt gtttactagt
       61 tagcatttta gtcaaagaat tttagaagta tgtttatttc tttatttcat aatagaaggc
      121 attaagcaat gcatattttg actttttctg tcagcatctg ttctaattgc tctttgggat
      181 atttattatt tgctcttgat ttttaatgac caaaaaagta ctgatttact agtagctact
      241 agtaaaatag tgactttaat gtatgagttt aaaattttgg tttgcagtga tttacattaa
      301 gctggctttg cttttgtata ttttttgaat ttttttcttt tttcactcta tggtctattt
      361 gcagttgaag gtgtgattat ttttaacatc tcaaaatgtt gatcacaact tccctgactt
      421 gtatttagac cttctcatgt cataatcttt cactcctaag gctcagccta gatgcgtgca
      481 gatccagaaa gcctggttgc agggggtggt cccggtggtg atggactgcg agagcactgt
      541 gcaggagaag gccctggagt tcctggacca gctgctgctg cagaacatcc ggcatcacag
      601 tcattttcac tctggggacg acagccaggt cctcgcctgg gcgcttctta ctctcctcac
      661 caccgaaagc caggaactga ggtaggttaa ctgtatgacc tgtgttccct atagaagaag
      721 gccgtaggac tttgtattaa taaatttctc ctattggtcc tcgaaaaatc agctttccag
      781 attacttagt gtatgtgaag attaagtatt ggtctctctt tccctgactg acttccaatc
      841 tcttagatat ttttatcgcc tgtatgtttg tgacacctgt ttggtcactt cctttgcatc
      901 tgtctgacgc tttccagttt cagattttgg tgtcttcata tgtagtagac aacactgatg
      961 gagatacata ttaatatcac ctttccccaa tactggttat c
//
