# Supplementary material for: Rapid Multiplex Genotyping of 20 HLA-A*02:01 Restricted Minor Histocompatibility Antigens
Source: Front Immunol. 2019 Jun 4;10:1226. doi: 10.3389/fimmu.2019.01226 (PMC6593292; doi:10.3389/fimmu.2019.01226)
Supplement: Supplementary file 9 [file Data_Sheet_1.ZIP › seq/LB-NDC80-1P/rs9051 miHa - G - ref - not immune - A.gb]

LOCUS       rs9051_miHa_-_G_        1001 bp    DNA     linear   UNA 01-JAN-1970
DEFINITION  .
ACCESSION
VERSION
KEYWORDS    .
SOURCE      .
  ORGANISM              
FEATURES             Location/Qualifiers
     misc_feature    521..549
                     /note="Geneious type: Probe"
                     /note="Geneious name: probably probe"
     misc_feature    474..501
                     /note="Geneious type: primer"
                     /note="Geneious name: fw ssp"
     misc_feature    339..359
                     /note="Geneious type: primer"
                     /note="Geneious name: fw clone"
     misc_feature    complement(568..595)
                     /note="Geneious type: primer reverse"
                     /note="Geneious name: rv qpcr"
     misc_feature    complement(704..726)
                     /note="Geneious type: primer reverse"
                     /note="Geneious name: rv clone"
     variation       929..937
                     /label="rs149959518 del-0.102835/TTATACACC-0.897165"
                     /note="Geneious type: Polymorphism"
                     /note="Geneious name: "
     variation       132
                     /label="rs3786405 A-0.547724/G-0.452276"
                     /note="Geneious type: Polymorphism"
                     /note="Geneious name: "
     variation       333
                     /label="rs3786404 A-0.241813/G-0.758187"
                     /note="Geneious type: Polymorphism"
                     /note="Geneious name: "
     variation       364
                     /label="rs1983345 G-0.844449/A-0.155551"
                     /note="Geneious type: Polymorphism"
                     /note="Geneious name: "
     variation       501
                     /label="miHa rs9051"
                     /label="rs9051 G-0.816494/C-0.183506"
                     /note="Geneious type: Polymorphism"
                     /note="Geneious name: "
ORIGIN      
        1 gagaaaaaag aagatacaat tcagaaaggg cacaaaaaga gagcctatgt ggtgaataca
       61 aatatattct ttttactttt tttttggaga tagcatcttg ctctgtgaca caggctggag
      121 tgcagtggtc caatcttggc tcactgcaac ctccacttcc cagcctcagg tgatctcctg
      181 cctcagcctc ttgcatagtt ggaattacag gcacacacca ccacacctgg ctaatttttg
      241 tatttttagt agagaggggg ttttgccatg ttggtcaggc tggtctcaaa ctcctgacct
      301 caagtgatcc acccacctca gcctcataaa gtgctgggat tgcaggagtg agccaccatg
      361 cccggccctt tttattctta acttaaaaat gttatcctct tgtttgtaaa ttttacaatt
      421 aaacatttta aaagaaatta atttttttta ctttaacaat tgttaattct cttcactaga
      481 aacatcttga ggagcagatt gctaaagttg atagagaata tgaagaatgc atgtcagaag
      541 atctctcgga aaatattaaa gagattagag ataagtatga gaagaaagct actctaatta
      601 agtcttctga agaatgaaga taaaatgttg atcatgtata tatatccata gtgaataaaa
      661 ttgtctcagt aaagtgtatt tttctctctc atttcttact aatttcaaat ggtgagaagg
      721 caaggtagta tgatttaaac cagaagtcgg caaaatacag gttgaggatc ccttacccaa
      781 aatgcttggg accagaattg ttttggaatt gggtttttgg gggttgggtt ttttgttttt
      841 tgtgtgtttg tttgtttgtt tgtttttcag attttggaaa tcttgtgata tcttgaggac
      901 aggactcatg tctaaacatg agatttattt atacacctta tacacatagg ctgaaggtta
      961 cttcatacaa tatttttaat aattttgtgc atgaaacaat t
//
