# Supplementary material for: Rapid Multiplex Genotyping of 20 HLA-A*02:01 Restricted Minor Histocompatibility Antigens
Source: Front Immunol. 2019 Jun 4;10:1226. doi: 10.3389/fimmu.2019.01226 (PMC6593292; doi:10.3389/fimmu.2019.01226)
Supplement: Supplementary file 9 [file Data_Sheet_1.ZIP › seq/LB-NISCH-1A/NISCH miHa - T - not immune - alt.gb]

LOCUS       NISCH_miHa_-_T_-        1001 bp    DNA     linear   UNA 01-JAN-1970
DEFINITION  .
ACCESSION
VERSION
KEYWORDS    .
SOURCE      .
  ORGANISM              
FEATURES             Location/Qualifiers
     misc_feature    501
                     /note="Geneious type: Editing History Replacement"
                     /note="Geneious name: C"
     misc_feature    complement(461..482)
                     /note="Geneious type: Probe"
                     /note="Geneious name: probe rv"
     primer_bind     323..342
                     /note="Geneious name: fw clone primer"
     variation       346
                     /label="rs56332579 G-0.983227/C-0.0167732"
                     /note="Geneious type: Polymorphism"
                     /note="Geneious name: "
     variation       501
                     /label="miHa NISCH"
                     /label="rs887515 T-0.728235/C-0.271765"
                     /note="Geneious type: Polymorphism"
                     /note="Geneious name: "
     variation       604
                     /label="rs13315631 G-0.982827/A-0.0171725"
                     /note="Geneious type: Polymorphism"
                     /note="Geneious name: "
     misc_feature    complement(755..774)
                     /note="Geneious type: primer_bind_reverse"
                     /note="Geneious name: rv clone pr"
     misc_feature    440..459
                     /note="Geneious type: primer_bind_reverse"
                     /note="Geneious name: 2nd reverse primer"
     misc_feature    complement(501..519)
                     /note="Geneious type: primer_bind_reverse"
                     /note="Geneious name: SSP rv"
ORIGIN      
        1 cccacctttg cctgcccagt gggagagcaa caggctgcag cacaccgagg ccaggagagc
       61 tgtcaccctg gctgctgtgc tcctctgggc ccaagcatgg cctctgggca ctacctcctc
      121 cagggtcaca gtcccacgga tggctctgtg ggccaggatc tgccttaggc ttcacccacc
      181 tcaacatctt gctgtgttgt tcaggctggt ctcaaacttt gggctcaaac aatcctccgc
      241 ctcagcctcc caaagtgctg ggattacaga catgagccac cgtgcccggc cgtgctgttc
      301 tgttctccaa tagagaagct ggtggaagtc cccagtaacc cagaggtgat gtgtgatgca
      361 cacagtctcc tcactctgaa gctgcacatg cgatgtgaat cttcatttgg ggtccgctgt
      421 taatatggtg tttttcgggg gatacagcaa tgaccagcgt ccccaggagg tcccagcaga
      481 ggctctggcc ccggccccag tggaagtccc agctccagcc cctgcagcag cctcagcctc
      541 aggcccagcg aagactccgg ccccagcaga ggcctcaact tcagctttgg tcccagagga
      601 gacgccagtg gaagctccag ccccaccccc agccgaggcc cctgcccagt acccgagtga
      661 gcacctcatc caggccacct cggaggagaa tcagatcccc tcgcacttgc ctgcctgccc
      721 gtcgctccgg cacgtcgcca gcctgcgggg cagcgccatc atcgagctct tccacagcag
      781 cattgctgag gtagcggccc gggtgtgggt gccagctatg gcacggccag tcctgagggc
      841 gaggccaagc ttggcttcag gtcagcctca ggtccctgga cttccctgat gtcggagtcc
      901 tcagctgagc tgctcacagc tttgaggacc tgggcagtga ggtcctgagt tgccctcccc
      961 tggccatttg tgctgtgtca ccacctcctg tgccacttcc a
//
