# Supplementary material for: Rapid Multiplex Genotyping of 20 HLA-A*02:01 Restricted Minor Histocompatibility Antigens
Source: Front Immunol. 2019 Jun 4;10:1226. doi: 10.3389/fimmu.2019.01226 (PMC6593292; doi:10.3389/fimmu.2019.01226)
Supplement: Supplementary file 9 [file Data_Sheet_1.ZIP › seq/LB-PRCP-1D/LB-PRCP-1D miHa - T - not immune - ref.gb]

LOCUS       LB-PRCP-1D_miHa_        1001 bp    DNA     linear   UNA 01-JAN-1970
DEFINITION  .
ACCESSION
VERSION
KEYWORDS    .
SOURCE      .
  ORGANISM              
FEATURES             Location/Qualifiers
     variation       10
                     /label="rs7123485 T-0.85623/C-0.14377"
                     /note="Geneious type: Polymorphism"
                     /note="Geneious name: "
     variation       359
                     /label="rs2298669 A-0.85623/G-0.14377"
                     /note="Geneious type: Polymorphism"
                     /note="Geneious name: "
     variation       564
                     /label="rs17144337 G-0.14377/A-0.85623"
                     /note="Geneious type: Polymorphism"
                     /note="Geneious name: "
     misc_feature    501
                     /note="Geneious type: mutation"
                     /note="Geneious name: PRCP rs2229437 G/T"
ORIGIN      
        1 ttgtccttat tttattgatt ttattttatt aaaaacatct tatcagataa atttgttatg
       61 ctcattatat tttttccagt ggcaggctca ataatttaag tgtacgattt ataaagcgga
      121 attgtttact gatatttttg aaataataaa aagctccctg tgctgtctct gcagccacag
      181 agtaaaattt aactttctga ggcacacaga gttaaaaact gattaacatt aagaattata
      241 ataaaatggc ttaaaaaaaa ccctcagtct gttcaaattg tatctaaaaa gaaactatta
      301 aatataaact attgagcttt taggcatttc aaatttaagt tatctcacag tggggcatat
      361 aatttagaaa ctattctaaa ttgaaaagaa aaagcttgta acttttaagt aaaaagtatc
      421 tttaccttga atgagttgtc accaaagggg agagactctc catagtatcg atgttcagca
      481 aacaccaaca tagctttcag ttcctcagcc acatcccaca tgaaccccta agaagagttt
      541 acaaaatcac aggataaaat cagaatgtga aaaaaagtca ctgaaccttt tggcaaacca
      601 tatggaatag atgttaagcc agaacaaaaa gagcactcta caaagttgca caatttgtgt
      661 ttgttccaca aataaatgac ataattgatg tcttattgtt gcatatcaat ctcacacttt
      721 atgagtgaaa caattaaaaa taatcccagg ttgctcatcc actagtcatc cacgtctttt
      781 tatcctgaca ctctagccct agcatcaaca ttatgtctaa aatggtcttc atgtacaaag
      841 agccagtaca aatcctactg aaattatttt taaataagga cgagggcctc ttccctaact
      901 cattctatga agctagcatc attatgatac aacacctggc agggacacaa tgaaacaaga
      961 aaacttcggg ccaatatccc tgacgaaaat agatgcaaaa a
//
