# Supplementary material for: Rapid Multiplex Genotyping of 20 HLA-A*02:01 Restricted Minor Histocompatibility Antigens
Source: Front Immunol. 2019 Jun 4;10:1226. doi: 10.3389/fimmu.2019.01226 (PMC6593292; doi:10.3389/fimmu.2019.01226)
Supplement: Supplementary file 9 [file Data_Sheet_1.ZIP › seq/LB-SSR1-1S/SSR1 miHa A not immune - ref.gb]

LOCUS       SSR1_miHa_A_not_        1001 bp    DNA     linear   UNA 01-JAN-1970
DEFINITION  .
ACCESSION
VERSION
KEYWORDS    .
SOURCE      .
  ORGANISM              
FEATURES             Location/Qualifiers
     misc_feature    568..597
                     /note="Geneious type: Probe"
                     /note="Geneious name: probe"
     primer_bind     complement(501..530)
                     /note="Geneious name: SSR1  rv ssp"
     misc_feature    417..439
                     /note="Geneious type: primer_bind_reverse"
                     /note="Geneious name: 5th reverse primer"
     misc_feature    complement(612..633)
                     /note="Geneious type: primer_bind_reverse"
                     /note="Geneious name: temp"
     misc_feature    complement(471..499)
                     /note="Geneious type: Probe"
     variation       1
                     /label="rs9328406 G-0.29373/A-0.70627"
                     /note="Geneious type: Polymorphism"
                     /note="Geneious name: "
     variation       214
                     /label="rs1819250 A-0.150759/C-0.849241"
                     /note="Geneious type: Polymorphism"
                     /note="Geneious name: "
     variation       220
                     /label="rs1819249 G-0.142372/T-0.857628"
                     /note="Geneious type: Polymorphism"
                     /note="Geneious name: "
     variation       302
                     /label="rs9379088 T-0.29373/C-0.70627"
                     /note="Geneious type: Polymorphism"
                     /note="Geneious name: "
     variation       353
                     /label="rs115561040 T-0.0155751/C-0.984425"
                     /note="Geneious type: Polymorphism"
                     /note="Geneious name: "
     variation       501
                     /label="miHa SSR1"
                     /label="rs10004 A-0.705671/G-0.294329"
                     /note="Geneious type: Polymorphism"
                     /note="Geneious name: "
     variation       700
                     /label="rs574961458 T-0.771166/del-0.228834"
                     /note="Geneious type: Polymorphism"
                     /note="Geneious name: "
     variation       757
                     /label="rs7765155 T-0.29373/C-0.70627"
                     /note="Geneious type: Polymorphism"
                     /note="Geneious name: "
     variation       788
                     /label="rs7746737 G-0.29373/A-0.70627"
                     /note="Geneious type: Polymorphism"
                     /note="Geneious name: "
     variation       817
                     /label="rs74925500 T-0.0117812/C-0.988219"
                     /note="Geneious type: Polymorphism"
                     /note="Geneious name: "
ORIGIN      
        1 accaaatctc atcttgaagt gtagttccca taatctgcac atcgtgggag gaacctggtg
       61 ggaggtaaat gaatcacggg gacggttacc tccatgctgt tctcgtgaaa gtgagttctc
      121 acaagatctg atggttttta taaggggctt tccccaccct ttgctctgca cttctccttg
      181 ctgtcacctt gtgaagaagg acatgtttgc ttcaatttct gccatgatgg taagtttcct
      241 gaggcctccc cagtcatgct gaactgtggg tcaatgaaac ctttttcctt tataaattac
      301 ccagtcttgg gtatgtcttt attagcagca tgagaacaga tgaatacaat tacatacatt
      361 ttacatatat taaatagtat gtaacactaa ccaaatctgt gggttcatct tcttctacct
      421 cggcttcatc atcttcatcc tcaattatgg aatcttctac tgtttcttca tcctctgtaa
      481 gatcttgtgc cactgctaac aagcctaatg ataaaataca gaaaaagcag ttacccttta
      541 ctctgaaata ctaatttctt tttttaacat caggtatagg caaaaaaaac ttcccttgga
      601 ctaacagaat ctcccagttc acctgaatga tgccaattac aatgcaccga agaatattta
      661 tattttagtt tactagtagt cttaacaact gcatatcaat tttttttttt tttttttaag
      721 agtcagggtc ttgctctgat gcctaggttg ggagtacagt tgtgcagtca tagctcactg
      781 cagcctcaaa ctcctgggcc caagtgatcc ttccacctca gcttcctggg tagctaggac
      841 tagaggcgtg aaccactgtt ccctgccttc catgttattt ttaatgggaa atgtggttta
      901 acttcaaaaa gtgcccaaca gatggaaaaa tgaatggcac aaactaaaga tgccttgaag
      961 cacaaagaac ttcaagcaac tttgttaagc aaattaagga a
//
