# Supplementary material for: Rapid Multiplex Genotyping of 20 HLA-A*02:01 Restricted Minor Histocompatibility Antigens
Source: Front Immunol. 2019 Jun 4;10:1226. doi: 10.3389/fimmu.2019.01226 (PMC6593292; doi:10.3389/fimmu.2019.01226)
Supplement: Supplementary file 9 [file Data_Sheet_1.ZIP › seq/LB-WNK1-1I/WNK1 miHa - T - Immune - alt.gb]

LOCUS       WNK1_miHa_-_T_-_        1001 bp    DNA     linear   UNA 01-JAN-1970
DEFINITION  .
ACCESSION
VERSION
KEYWORDS    .
SOURCE      .
  ORGANISM              
FEATURES             Location/Qualifiers
     misc_feature    504..530
                     /note="Geneious type: DNA probe bind"
                     /note="Geneious name: 3rd DNA probe binding site"
     misc_feature    501
                     /note="Geneious type: Editing History Replacement"
                     /note="Geneious name: G"
     primer_bind     229..249
                     /note="Geneious name: fw clone"
     misc_feature    475..501
                     /note="Geneious type: primer_bind_reverse"
                     /note="Geneious name: ssp"
     misc_feature    complement(630..653)
                     /note="Geneious type: primer_bind_reverse"
                     /note="Geneious name: rv clone"
     misc_feature    complement(575..597)
                     /note="Geneious type: primer_bind_reverse"
                     /note="Geneious name: rv qpcr"
     variation       360
                     /label="rs16931987 T-0.038139/A-0.961861"
                     /note="Geneious type: Polymorphism"
                     /note="Geneious name: "
     variation       474
                     /label="rs148639270 G-0.0157748/A-0.984225"
                     /note="Geneious type: Polymorphism"
                     /note="Geneious name: "
     variation       501
                     /label="miHa WNK1"
                     /label="rs12828016 G-0.582468/T-0.417532"
                     /note="Geneious type: Polymorphism"
                     /note="Geneious name: "
     variation       892
                     /label="rs11829138 G-0.686302/A-0.313698"
                     /note="Geneious type: Polymorphism"
                     /note="Geneious name: "
     variation       936
                     /label="rs7964502 T-0.380192/C-0.619808"
                     /note="Geneious type: Polymorphism"
                     /note="Geneious name: "
     variation       955
                     /label="rs7953330 G-0.727436/C-0.272564"
                     /note="Geneious type: Polymorphism"
                     /note="Geneious name: "
ORIGIN      
        1 tgttaatgcc atcttttatt cataggggca ccttcccaga aagatgtata aaactgagaa
       61 agaaaagagg gaacatgaga tacagtgaat ctaccagtag atctttgtac atttttcaca
      121 atatatttta aaggtcgcac aaataaataa ctctttctac cgttttgagt aacatcaaac
      181 atagaatgta ataagacttc tcttaaactg caaaaacatg aactactctg agccttgaga
      241 gtctgacata caatcttgag aaactggcaa aataatcaaa gcagtacact aaatttgagt
      301 atagttttgt atgttccata aagacaaatg ttatgttgtg ccaatataaa gcataaaaca
      361 gtgtgtccta tctaaattgg ctatatatcg tgactctgaa ggtgccacgg aactgtattt
      421 actgtgattg ttttcattca gtcccagcaa cctctagagg atcttgatgc tcaattgaga
      481 agaacactta gtccagagat tatcacagtg acttctgcgg ttggtgtaag ttttgaaaat
      541 cttgataaaa tctcctcata accctaatat attatatgcc tgggacacaa actgtaacct
      601 aaaccattat taataccttt aacatgtatt cagagttcct gcttattcta gccaaaagaa
      661 atgagactga ttaatgaaag attcatgctg actcaggagt atcactatgg aaaagatttt
      721 atttgaaagg tgctttttta gttgtacgtc tggtcagatt gtgccataga tcaattctat
      781 ggatttcgta tttttgtttc agaggaggct aaattttgtc agataaaata atgttttggg
      841 ctaggtgcag tggctcacgc ctgtaatccc agcactttgg gaggccgagg cgggcggatc
      901 acaaggtcag gagatcgaga ccgtcctggc taacacggtg aaaccccatc tctagtaaaa
      961 atacaaaaaa ttatccaggt gtggtggtgc acgcctgtag t
//
