# Supplementary material for: Rapid Multiplex Genotyping of 20 HLA-A*02:01 Restricted Minor Histocompatibility Antigens
Source: Front Immunol. 2019 Jun 4;10:1226. doi: 10.3389/fimmu.2019.01226 (PMC6593292; doi:10.3389/fimmu.2019.01226)
Supplement: Supplementary file 9 [file Data_Sheet_1.ZIP › seq/T4A1/TRIM42 miHa - A - not immune - alt.gb]

LOCUS       TRIM42_miHa_-_A_        1001 bp    DNA     linear   UNA 01-JAN-1970
DEFINITION  .
ACCESSION
VERSION
KEYWORDS    .
SOURCE      .
  ORGANISM              
FEATURES             Location/Qualifiers
     misc_feature    501
                     /note="Geneious type: Editing History Replacement"
                     /note="Geneious name: C"
     misc_feature    479..501
                     /note="Geneious type: Primer"
                     /note="Geneious name: SSP"
     primer_bind     322..341
                     /note="Geneious name: fw clone"
     misc_feature    518..544
                     /note="Geneious type: probe"
                     /note="Geneious name: Probe"
     misc_feature    complement(662..682)
                     /note="Geneious type: primer_bind_reverse"
                     /note="Geneious name: rv clone"
     misc_feature    complement(557..576)
                     /note="Geneious type: primer_bind_reverse"
                     /note="Geneious name: qPCR rv"
     variation       188
                     /label="rs28594654 G-0.599441/A-0.400559"
                     /note="Geneious type: Polymorphism"
                     /note="Geneious name: "
     variation       501
                     /label="miHa TRIM42"
                     /label="rs9876490 A-0.402756/C-0.597244"
                     /note="Geneious type: Polymorphism"
                     /note="Geneious name: "
     variation       784
                     /label="rs7634179 G-0.0133786/A-0.986621"
                     /note="Geneious type: Polymorphism"
                     /note="Geneious name: "
     variation       850
                     /label="rs698676 C-0.33746/T-0.66254"
                     /note="Geneious type: Polymorphism"
                     /note="Geneious name: "
ORIGIN      
        1 tgtgtatgtt acaaccatga aagtgaacga gatggatggt ctgatcgcct actccaagga
       61 agccctgaag gagactggcc aggtggcatt cctgcagtca gccaagatcc tggtggacca
      121 gatcgaggac ggcatccaga ccacctacag gcctgaccca cagctccggc tgcactcaat
      181 aaactacgtg cccttggact ttgttgagct ttccagtgcc atccatgagc tcttccccac
      241 agggcccaag aaggtacgct cctcagggga ctccctgccc tccccctacc ccgtgcactc
      301 agaaacaatg attgccagga aggtcacttt cagcacccac agcctcggca accagcacat
      361 ataccagcga agctcctcca tgttgtcctt cagcaacact gacaagaagg ccaaggtggg
      421 tctggaggcc tgtgggagag cccagtcagc cacccccgcc aaacccacag acggcctcta
      481 cacctactgg agtgctggag aagacagcca gtctgtacag aacagcagca gcttccacaa
      541 ctggtactca ttcaacgatg gctctgtgaa gaccccaggc ccaattgtta tctaccagac
      601 tctggtgtac ccaagagctg ccaaggtaag aaaggttctg ggcccagtgg ggaagtggga
      661 gggtgtgggg cacagagtag aagtgagtag tcaggaaagg ttgcacttac ctctttgacc
      721 tctaggatct ggtcactcat atctgctcct ctagactctt tgtggtcatc ccattcaaaa
      781 gggataagct cctggaatct taagtaaccc aaaattagct taaaccaaac agtcaatata
      841 tttaactcat aatcgtaaat atatctgaaa gccctacctc cactgcaaag gcagcttctc
      901 aactgaaaga gaacccaatt tgggaaccaa agtaatttga agacactact tggcagtgta
      961 atgtttccca aaggaaagcc tgtaatagag acagcacaga a
//
