# Supplementary material for: Rapid Multiplex Genotyping of 20 HLA-A*02:01 Restricted Minor Histocompatibility Antigens
Source: Front Immunol. 2019 Jun 4;10:1226. doi: 10.3389/fimmu.2019.01226 (PMC6593292; doi:10.3389/fimmu.2019.01226)
Supplement: Supplementary file 9 [file Data_Sheet_1.ZIP › seq/TRIM22/TRIM22 miHa - T - immune - alt.gb]

LOCUS       TRIM22_miHa_-_T_        1001 bp    DNA     linear   UNA 01-JAN-1970
DEFINITION  .
ACCESSION
VERSION
KEYWORDS    .
SOURCE      .
  ORGANISM              
FEATURES             Location/Qualifiers
     misc_feature    501
                     /note="Geneious type: Editing History Replacement"
                     /note="Geneious name: C"
     misc_feature    501
                     /note="Geneious type: mutation"
                     /note="Geneious name: TRIM22 MIHA C/T"
     misc_feature    551..575
                     /note="Geneious type: probe"
                     /note="Geneious name: fw probe"
     misc_feature    280..301
                     /note="Geneious type: primer"
                     /note="Geneious name: Fw clone"
     misc_feature    complement(588..607)
                     /note="Geneious type: primer"
                     /note="Geneious name: Rv clone"
     misc_feature    482..501
                     /note="Geneious type: primer"
                     /note="Geneious name: Fw SSP site"
     variation       44
                     /label="rs999295 C-0.354433/A-0/T-0.641374/G-0.00419329"
                     /note="Geneious type: Polymorphism"
                     /note="Geneious name: "
     variation       90
                     /label="rs61735276 T-0.033147/C-0.966853"
                     /note="Geneious type: Polymorphism"
                     /note="Geneious name: "
     variation       139
                     /label="rs12364019 G-0.988419/A-0.0115815"
                     /note="Geneious type: Polymorphism"
                     /note="Geneious name: "
     variation       710
                     /label="rs73404243 T-0.0782748/C-0.921725"
                     /note="Geneious type: Polymorphism"
                     /note="Geneious name: "
     misc_feature    490..521
                     /note="Geneious type: Primer"
                     /note="Geneious name: fw mut primer"
     misc_feature    complement(481..512)
                     /note="Geneious type: primer reverse"
                     /note="Geneious name: rv mut primer"
ORIGIN      
        1 tttcaatatg tctcttctca atgctgtaag acacacctat cccatatcct tcacttgact
       61 tggtaatttt ttctacagtg gacgtgatgc tgaatccagg cagtgccact tcgaatgttg
      121 ctatttctgt ggatcagaga caagtgaaaa ctgtacgcac ctgcacattt aagaattcaa
      181 atccatgtga tttttctgct tttggtgtct tcggctgcca atatttctct tcggggaaat
      241 attactggga agtagatgtg tctggaaaga ttgcctggat cctgggcgta cacagtaaaa
      301 taagtagtct gaataaaagg aagagctctg ggtttgcttt tgatccaagt gtaaattatt
      361 caaaagttta ctccagatat agacctcaat atggctactg ggttatagga ttacagaata
      421 catgtgaata taatgctttt gaggactcct cctcttctga tcccaaggtt ttgactctct
      481 ttatggctgt gcctccctgt tgtattgggg ttttcctaga ctatgaggca ggcattgtct
      541 catttttcaa tgtcacaaac cacggagcac tcatctacaa gttctctgga tgtcgctttt
      601 ctcgacctgc ttatccgtat ttcaatcctt ggaactgcct agtccccatg actgtgtgcc
      661 caccgagctc ctgagtgttc tcattccttt acccacttct gcatagtagc ccttgtgctg
      721 agactcagat tctgcacctg agttcatctc tactgagacc atctcttcct ttctttcccc
      781 ttcttttact tagaatgtct ttgtattcat ttgctagggc ttccatagca aagcatcata
      841 gattgctgat ttaaactgta attgtattgc cgtactgtgg gctggaaatc ccaaatctag
      901 attccagcag agttggttct ttctgaggtc tgcaaggaag ggctctgttc catgcctctc
      961 tccttggctt gtagaaggca tcttgtccct atgactcttc a
//
