# Supplementary material for: Rapid Multiplex Genotyping of 20 HLA-A*02:01 Restricted Minor Histocompatibility Antigens
Source: Front Immunol. 2019 Jun 4;10:1226. doi: 10.3389/fimmu.2019.01226 (PMC6593292; doi:10.3389/fimmu.2019.01226)
Supplement: Supplementary file 9 [file Data_Sheet_1.ZIP › seq/UGT2B17_A2/UGT2B15 e1.gb]

LOCUS       UGT2B15_e1              1005 bp    DNA     linear   UNA 20-JUL-2018
DEFINITION  .
ACCESSION
VERSION
KEYWORDS    .
SOURCE      .
  ORGANISM  
            .
FEATURES             Location/Qualifiers
ORIGIN      
        1 tatagcaaaa tgatatgtga tagtttaaag aaatcattag tgctttacaa tgaaggttta
       61 tgactctctg ggtgtcctgt agtagtgatg gccccagggt tctaactgat tctataaggt
      121 caacattcta taatattttt gagactgata gatcatctta catttgcaat tcataatttc
      181 ccttaaaaac actatcttct gacattatat ttatataagc tcaccttcaa aggcacagaa
      241 aagttagaac ttaataagca ccagttagac acatgactta cctagaactt cactataaaa
      301 ctggtcccac ttcttcagat cataaatttg aaaccaaaag tcaaaataaa gcatatgtat
      361 catatttttt atcctctcca tgaaaatcat ttgatcactt aattctgaca taacaacagg
      421 tacataggaa ggagggaaca gaaatcctcc accattcttc tcaaatgtgt agccaacaga
      481 gaatcgaaga ctgtacagaa agggtatgtt aaatagttca gccagtagct caccacaggg
      541 attaagggca tctgccagaa tgacatcaaa ctttgactct tgtagtttca tcataagttt
      601 cttattcaaa actgcatctt tacagagctt gttactgtag tcataatatt cccaacacaa
      661 ttcttgtaat tgtgaaaaat atgaccaaaa tgtatttttt gaaacaccat atatccatct
      721 atcgagaatt ttcagaagag aatcttccaa ataattttta gttaaagatg taggataaac
      781 ttctaattta atagcagatg atttactggc attgacaaga gtagaagccg aagatgtcaa
      841 cacagtcacc tcatgacccc tctgaacaag ctcttccagg attgtcttca tatttatcca
      901 atggctgtat tctgtgggcc acactagcac ctttccacag cttccagagc taaagtaaca
      961 actgagctgt atcagcagaa agactgacgt ccatttcaga gacat
//
