# Supplementary material for: Rapid Multiplex Genotyping of 20 HLA-A*02:01 Restricted Minor Histocompatibility Antigens
Source: Front Immunol. 2019 Jun 4;10:1226. doi: 10.3389/fimmu.2019.01226 (PMC6593292; doi:10.3389/fimmu.2019.01226)
Supplement: Supplementary file 9 [file Data_Sheet_1.ZIP › seq/UGT2B17_A2/UGT2B17 e1.gb]

LOCUS       UGT2B17_e1              1260 bp    DNA     linear   UNA 20-JUL-2018
DEFINITION  Homo sapiens UDP glucuronosyltransferase family 2 member B17
            (UGT2B17), RefSeqGene on chromosome 4.
ACCESSION
VERSION
KEYWORDS    .
SOURCE      Homo sapiens (human)
  ORGANISM  Homo sapiens
            Eukaryota; Metazoa; Chordata; Craniata; Vertebrata; Euteleostomi;
            Mammalia; Eutheria; Euarchontoglires; Primates; Haplorrhini;
            Catarrhini; Hominidae; Homo.
FEATURES             Location/Qualifiers
     exon            216..982
                     /gene="UGT2B17"
                     /gene_synonym="BMND12; UDPGT2B17"
                     /inference="alignment:Splign:2.0.8"
                     /number=1
                     /note="Geneious name: UGT2B17 exon 1"
     gene            216..>1260
                     /gene="UGT2B17"
                     /gene_synonym="BMND12; UDPGT2B17"
                     /note="UDP glucuronosyltransferase family 2 member B17"
                     /db_xref="GeneID:7367"
                     /db_xref="HGNC:HGNC:12547"
                     /db_xref="MIM:601903"
                     /note="Geneious name: UGT2B17 gene"
     mRNA            216..982
                     /gene="UGT2B17"
                     /gene_synonym="BMND12; UDPGT2B17"
                     /product="UDP glucuronosyltransferase family 2 member B17"
                     /transcript_id="NM_001077.3"
                     /db_xref="GI:294345383"
                     /db_xref="GeneID:7367"
                     /db_xref="HGNC:HGNC:12547"
                     /db_xref="MIM:601903"
                     /note="Geneious name: UGT2B17 mRNA"
     primer_bind     complement(935..958)
                     /created_by="primer3"
                     /%GC="41.67"
                     /Tm="52.67"
                     /Hairpin="6.0"
                     /Primer-Dimer="4.0"
                     /Monovalent_Salt_Concentration="50.0"
                     /Divalent_Salt_Concentration="0.0"
                     /DNTP_Concentration="0.0"
                     /Product_Size="354.0"
                     /Pair_Hairpin="5.0"
                     /Pair_Primer-Dimer="2.0"
                     /Pair_Tm_Diff="2.88"
                     /Sequence="CCCACTTCTTCAGATCATATGCTT"
                     /annotation_group="PrimerPlugin
                     Group0_urn:local:admin:1470988551846.7"
                     /.hidden_source_urn="urn:local:admin:1469611503129.344"
                     /note="Geneious name: DF16"
     misc_feature    605..629
                     /created_by="primer3"
                     /%GC="32.0"
                     /Tm="49.79"
                     /Hairpin="8.0"
                     /Primer-Dimer="3.0"
                     /Monovalent_Salt_Concentration="50.0"
                     /Divalent_Salt_Concentration="0.0"
                     /DNTP_Concentration="0.0"
                     /Product_Size="354.0"
                     /Pair_Hairpin="5.0"
                     /Pair_Primer-Dimer="2.0"
                     /Pair_Tm_Diff="2.88"
                     /Sequence="TGTGTTGGGAATATTCTGACTATAA"
                     /annotation_group="PrimerPlugin
                     Group0_urn:local:admin:1470988551846.7"
                     /.hidden_source_urn="urn:local:admin:1469611264774.340"
                     /note="Geneious name: DR16"
                     /note="Geneious type: primer_bind_reverse"
     probe           330..355
                     /Mismatches=0
                     /%_Identity=100
                     /Motif="AAAGGTGCTGGTGTGGCCCACAGAAT"
                     /annotation_group="probe qpcr: 965 <- 990"
                     /note="Geneious name: probe qpcr"
     source          <1..>1260
                     /organism="Homo sapiens"
                     /mol_type="genomic DNA"
                     /db_xref="taxon:9606"
                     /chromosome=4
                     /map="4q13.2"
                     /note="Geneious name: source Homo sapiens"
     CDS             259..982
                     /gene="UGT2B17"
                     /gene_synonym="BMND12; UDPGT2B17"
                     /EC_number="2.4.1.17"
                     /note="UDP-glucuronyltransferase, family 2, beta-17;
                     UDP-glucuronosyltransferase 2B17; UDP glycosyltransferase
                     2 family, member B17; C19-steroid-specific
                     UDP-glucuronosyltransferase; C19-steroid-specific UDPGT;
                     UDP glucuronosyltransferase 2 family, polypeptide B17"
                     /codon_start=1
                     /product="UDP-glucuronosyltransferase 2B17 precursor"
                     /protein_id="NP_001068.1"
                     /db_xref="GI:4507821"
                     /db_xref="CCDS:CCDS3523.1"
                     /db_xref="GeneID:7367"
                     /db_xref="HGNC:HGNC:12547"
                     /db_xref="MIM:601903"
                     /translation="MSLKWMSVFLLMQLSCYFSSGSCGKVLVWPTEYSHWINMKTILE
                     ELVQRGHEVIVLTSSASILVNASKSSAIKLEVYPTSLTKNDLEDFFMKMFDRWTYSIS
                     KNTFWSYFSQLQELCWEYSDYNIKLCEDAVLNKKLMRKLQESKFDVLLADAVNPCGEL
                     LAELLNIPFLYSLRFSVGYTVEKNGGGFLFPPSYVPVVMSELSDQMIFMERIKNMIYM
                     LYFDFWFQAYDLKKWDQFYSEVLGRPTTLFETMGKAEMWLIRTYWDFEFPRPFLPNVD
                     FVGGLHCKPAKPLPKEMEEFVQSSGENGIVVFSLGSMISNMSEESANMIASALAQIPQ
                     KVLWRFDGKKPNTLGSNTRLYKWLPQNDLLGHPKTKAFITHGGTNGIYEAIYHGIPMV
                     GIPLFADQHDNIAHMKAKGAALSVDIRTMSSRDLLNALKSVINDPIYKENIMKLSRIH
                     HDQPVKPLDRAVFWIEFVMRHKGAKHLRVAAHNLTWIQYHSLDVIAFLLACVATMIFM
                     ITKCCLFCFRKLAKTGKKKKRD"
                     /note="Geneious name: UGT2B17 CDS"
     CDS             742..771
                     /seq="AELLNIPFLY"
                     /created_by="User"
                     /note="Geneious name: A*29 peptide"
     primer          298..324
                     /Mismatches=0
                     /%_Identity=100
                     /Motif="CTCAGTTGTTACTTTAGCTCTGGGAGT"
                     /annotation_group="fw qpcr: 996 <- 1, 022"
                     /note="Geneious name: fw qpcr"
     primer          complement(435..459)
                     /Mismatches=0
                     /%_Identity=100
                     /Motif="ACTGGCATTGACAAGAATAGAAGCC"
                     /annotation_group="rv qpcr: 861 -> 885"
                     /note="Geneious name: rv qpcr"
     Primer          758..780
                     /created_by="User"
                     /note="Geneious name: rv qpcr"
     Probe           complement(807..834)
                     /created_by="User"
                     /note="Geneious name: "
ORIGIN      
        1 tctcacctgc cactgttctt aacagtatta taaaataatt acataagaca ggttacttac
       61 gtattctagg tcataaaaat tattgcttga ctagagtaat tgtaaatata aaagaacacc
      121 aaacacacta aaataaatat gaggtcaact caaattttag cagttatatt ttaacttgat
      181 tgatttttcc tcagatataa gtatgagaaa tgacagaaag aaacaacaac tggaaaagaa
      241 gcactgcata agaccaggat gtctctgaaa tggatgtcag tctttctgct gatgcagctc
      301 agttgttact ttagctctgg gagttgtgga aaggtgctgg tgtggcccac agaatacagc
      361 cattggataa atatgaagac aatcctggaa gagcttgttc agaggggtca tgaggtgatt
      421 gtgttgacat cttcggcttc tattcttgtc aatgccagta aatcatctgc tattaaatta
      481 gaagtttatc ctacatcttt aactaaaaat gatttggaag atttttttat gaaaatgttc
      541 gatagatgga catatagtat ttcaaaaaat acattttggt catatttttc acaactacaa
      601 gaattgtgtt gggaatattc tgactataat ataaagctct gtgaagatgc agttttgaac
      661 aagaaactta tgagaaaact acaagagtca aaatttgatg tccttctggc agatgccgtt
      721 aatccctgtg gtgagctgct ggctgagcta cttaacatac cctttctgta cagtctccgc
      781 ttctctgttg gctacacagt tgagaagaat ggtggaggat ttctgttccc tccttcctat
      841 gtacctgttg ttatgtcaga attaagtgat caaatgattt tcatggagag gataaaaaat
      901 atgatatata tgctttattt tgacttttgg tttcaagcat atgatctgaa gaagtgggac
      961 cagttttata gtgaagttct aggtaagtcg tgtgtccaat tggtgtttat taagttctaa
     1021 ttttcctgtg cctttgaagg tgggcttata taaatataat gtcagaagat agtgttttta
     1081 tgggaaatta tgaattgcaa atgtaagatg atctatgagt ctcaaaaata tagaatgttg
     1141 accttataga atcagttaga accctggtgc catcactgct ataggacacc aagagagtca
     1201 taaaccttca atgtaaaaca cttatgattt ctttaagcca tcacatatca ttttgctata
//
