# Supplementary material for: Rapid Multiplex Genotyping of 20 HLA-A*02:01 Restricted Minor Histocompatibility Antigens
Source: Front Immunol. 2019 Jun 4;10:1226. doi: 10.3389/fimmu.2019.01226 (PMC6593292; doi:10.3389/fimmu.2019.01226)
Supplement: Supplementary file 9 [file Data_Sheet_1.ZIP › seq/UTA2-1/UTA2-1 (reversed) immune - T - ref.gb]

LOCUS       UTA2-1_(reversed         601 bp    DNA     linear   UNA 20-JUL-2018
DEFINITION  UTA2-1 - rs2166807 - KIAA1551 gene.
ACCESSION
VERSION
KEYWORDS    .
SOURCE      Homo Sapiens
  ORGANISM  Homo Sapiens
            .
FEATURES             Location/Qualifiers
     misc_feature    300^301
                     /note="Geneious type: Editing History Deletion"
                     /note="Geneious name: C"
     misc_feature    301
                     /note="Geneious type: Polymorphism"
                     /note="Geneious name: A/G"
     misc_feature    274..301
                     /note="Geneious type: primer"
                     /note="Geneious name: fw ssp"
     primer_bind     127..148
                     /note="Geneious name: DF7"
     misc_feature    326..354
                     /note="Geneious type: probe"
                     /note="Geneious name: UTA fw probe"
     misc_feature    86
                     /note="Geneious type: Editing History Insertion"
                     /note="Geneious name: "
     misc_feature    217
                     /note="Geneious type: Editing History Insertion"
                     /note="Geneious name: "
     misc_feature    342
                     /note="Geneious type: Editing History Insertion"
                     /note="Geneious name: "
     misc_feature    472
                     /note="Geneious type: Editing History Insertion"
                     /note="Geneious name: "
     misc_feature    complement(499..520)
                     /note="Geneious type: primer_bind_reverse"
                     /note="Geneious name: DR7"
ORIGIN      
        1 cggcactaca gagtcaactg ataacatcag atacctattc tatgcaaatg cagatgatcc
       61 cttctaattc tacacgactt cctgtagctt accaaggaaa tcagggactt aaccagtctt
      121 tttcagagca acaggttgat tggacacaac agtgtatatc taagggactg acttacccag
      181 attacagacc acctccaaag ctataccgtt actcaccaca aagcttttta ccagattcta
      241 ccattcaaaa acaaaacttt ataccacata catcattgca agttaaaaat agtcagcttc
      301 taaattctgt attaacttta ccatcaaggc agacctcagc tgtaccatca cagcagtatg
      361 ccacgcaaac tgacaaaaga cctcctcctc ctccttacaa ctgtagatat ggaagccagc
      421 ctttgcaaag tactcagcat attactaaac acttgtctat ggaagttcct cagagtcgag
      481 aaatgctgtc atctgaaata aggaccagct ttcaacagca gtggcaaaac cctaatgaaa
      541 atgtcagcac aattggaaat ttcactaact tgaaagtaaa taccaacagc aaacagcctt
      601 t
//
