# Supplementary material for: Rapid Multiplex Genotyping of 20 HLA-A*02:01 Restricted Minor Histocompatibility Antigens
Source: Front Immunol. 2019 Jun 4;10:1226. doi: 10.3389/fimmu.2019.01226 (PMC6593292; doi:10.3389/fimmu.2019.01226)
Supplement: Supplementary file 9 [file Data_Sheet_1.ZIP › seq/WDR27-1L/rs4236176 miHa - alt - not immune - C - P(reversed).gb]

LOCUS       rs4236176_miHa_-        1001 bp    DNA     linear   UNA 01-JAN-1970
DEFINITION  .
ACCESSION
VERSION
KEYWORDS    .
SOURCE      .
  ORGANISM              
FEATURES             Location/Qualifiers
     misc_feature    501
                     /note="Geneious type: Editing History Replacement"
                     /note="Geneious name: T"
     misc_feature    complement(470..498)
                     /note="Geneious type: Probe"
     exon            435..559
     misc_feature    complement(530..551)
                     /note="Geneious type: primer"
                     /note="Geneious name: fw qPCR common Set2"
     misc_feature    478..501
                     /note="Geneious type: primer reverse"
                     /note="Geneious name: SSP set2"
     primer_bind     complement(501..520)
                     /note="Geneious name: SSP"
     misc_feature    447..465
                     /note="Geneious type: primer_bind_reverse"
                     /note="Geneious name: qPCR com"
     misc_feature    509..531
                     /note="Geneious type: probe"
                     /note="Geneious name: rv probe set2"
     misc_feature    393..414
                     /note="Geneious type: Primer"
                     /note="Geneious name: RV clone"
     misc_feature    complement(587..607)
                     /note="Geneious type: Primer"
                     /note="Geneious name: FW clone"
     variation       989
                     /label="rs140692481 G-0.986621/A-0.0133786"
                     /note="Geneious type: Polymorphism"
                     /note="Geneious name: "
     variation       933
                     /label="rs7747645 G-0.772564/C-0.227436"
                     /note="Geneious type: Polymorphism"
                     /note="Geneious name: "
     variation       501
                     /label="miHa rs4236176"
                     /label="rs4236176 G-0.53734/A-0.46266"
                     /note="Geneious type: Polymorphism"
                     /note="Geneious name: "
     variation       6
                     /label="rs4716375 A-0.772564/C-0.227436"
                     /note="Geneious type: Polymorphism"
                     /note="Geneious name: "
ORIGIN      
        1 gtgggtgtcc tgtcattgct tagtccctgg aggcctgggt tggataggct cctactcctt
       61 tccttccaat caatgttagc tgaacctata catgagggtg gacatggggt tggatgtggg
      121 tgagaagcat cgaaacatgc agtttgatgt gcatgattct cactgcacag gtactgcagc
      181 ctccagagaa aggcatcttc gtgtttcgat gctgagagag tctctgcagg gaagtgctgc
      241 attccccagg ttttcagaag acttctgtat atccagtatt tttgatattc ttaaagaatc
      301 aaaatcacat caaagctcat tgtcattctc tcagtaattt tagaatagag ggttacattc
      361 tcagtacttt tctcagatta atgtaatgct gaatgcattt ggtaaactgg cactaatggt
      421 gaaactcact ctagggctgg tccctcgagg gactgtcatg ggctcgcttt tgggaaaggt
      481 gctgtgttta cagttgagcc cggatgatca tgttgttgcc gtgtgtgctg gaaacaaaat
      541 attcatgctg gatattgagg taagattgaa attcacgtgg atttcacgga agggtttagc
      601 tgatggggcc tcccaggttc tgggaccttg cccagcggtc ttttcttttt tcctgtactc
      661 cttttttttt aagctatatc ttcaatttag tttactttta taaaatcata tctttatctt
      721 gcaattggaa aaccactggt atcagatagc aatatttata taaatattaa aactctttat
      781 ggaatctggg tgtcaggtat gactttagag aaacatgttc tgcaaaacta ttatttctca
      841 gatattccct gattgtaggc atccttccta gcatagcgct tttgtttata tcttttatca
      901 aaatgttctt ttcatcaaga atcagacttt tcccaccagg gttagttaaa ggaaatgtgt
      961 cacctcttcc tgcctgtgtg atttcgacct cgtgtgtgac t
//
